# Supplementary material for: Constrained patterning of orientated metal chalcogenide nanowires and their growth mechanism
Source: Nat Commun. 2024 Jul 18;15:6074. doi: 10.1038/s41467-024-50525-4 (PMC11258352; doi:10.1038/s41467-024-50525-4)
Supplement: Supplementary file 10 — Source Data [file 41467_2024_50525_MOESM10_ESM.xlsx]

## Sheet: Figure 2e
Figure 2e	Time (s)	Resistance (Ω)
	0	2779.88
	0.101	2782.59
	0.201	2781.49
	0.301	2787.04
	0.401	2790.66
	0.501	2787.58
	0.601	2785.83
	0.701	2784.74
	0.801	2776.62
	0.901	2779.75
	1.001	2776.46
	1.101	2775.34
	1.201	2773.89
	1.301	2773.54
	1.401	2770.25
	1.501	2768.84
	1.601	2776.92
	1.701	2775.53
	1.801	2776.5
	1.901	2776.54
	2.001	2766.61
	2.101	2777.57
	2.201	2779.5
	2.301	2778.15
	2.401	2780.69
	2.502	2766.67
	2.602	2769.45
	2.701	2774.94
	2.802	2771.47
	2.901	2777.84
	3.002	2776.33
	3.102	2780.28
	3.202	2780.4
	3.302	2778.14
	3.402	2784.33
	3.501	2787.47
	3.602	2789.05
	3.701	2779.54
	3.802	2782.65
	3.902	2784.36
	4.002	2779.45
	4.102	2779.28
	4.202	2774.1
	4.302	2771.42
	4.402	2771.69
	4.502	2770.51
	4.602	2766.57
	4.701	2769.06
	4.802	2769.46
	4.902	2779.74
	5.002	2779.49
	5.102	2776.14
	5.202	2780.08
	5.302	2777.89
	5.402	2773.88
	5.502	2777.19
	5.602	2771.55
	5.702	2773.16
	5.802	2774.34
	5.901	2772.42
	6.002	2771.35
	6.102	2772.93
	6.202	2774.81
	6.302	2778.07
	6.402	2778.73
	6.502	2778.51
	6.602	2782.12
	6.702	2785
	6.802	2787.05
	6.902	2788.72
	7.001	2790.94
	7.102	2785.5
	7.202	2787.69
	7.302	2792.25
	7.402	2789.75
	7.502	2793.55
	7.602	2794.49
	7.702	2794.46
	7.802	2788
	7.902	2793.66
	8.002	2795.61
	8.102	2796.32
	8.203	2788.56
	8.302	2793.73
	8.402	2795.76
	8.502	2791.65
	8.602	2791.33
	8.702	2795.16
	8.802	2805.43
	8.902	2802.36
	9.002	2805.36
	9.102	2804.89
	9.202	2798.77
	9.302	2799.07
	9.402	2802.35
	9.502	2796.89
	9.602	2788.93
	9.702	2802.46
	9.802	2799.58
	9.902	2800.24
	10.002	2789.89
	10.102	2789.93
	10.202	2791.64
	10.302	2789.41
	10.402	2789.37
	10.502	2797.29
	10.602	2794.38
	10.702	2719.4
	10.802	2709.53
	10.902	2706.12
	11.002	2704.71
	11.102	2699.92
	11.202	2703.24
	11.302	2706.65
	11.402	2703.46
	11.502	2702.11
	11.602	2700.57
	11.702	2703.77
	11.802	2701.35
	11.902	2706.78
	12.002	2705.12
	12.102	2703.09
	12.202	2703.38
	12.302	2701.04
	12.402	2701.42
	12.502	2704.84
	12.602	2701.25
	12.702	2702.3
	12.802	2711.92
	12.902	2706.14
	13.002	2705.79
	13.102	2707.67
	13.203	2702.29
	13.302	2625.65
	13.402	2631.14
	13.502	2632.73
	13.602	2632.77
	13.702	2628.55
	13.802	2626.3
	13.902	2622.52
	14.002	2632.03
	14.103	2636.82
	14.203	2637.31
	14.303	2633.87
	14.403	2639.85
	14.503	2645.5
	14.603	2661.12
	14.702	2654.23
	14.803	2658.97
	14.903	2641.6
	15.003	2638.66
	15.103	2640.02
	15.202	2633.64
	15.305	2629.3
	15.403	2634.69
	15.503	2631.96
	15.603	2628.72
	15.703	2629.78
	15.803	2629.22
	15.903	2627.03
	16.003	2620.68
	16.103	2621.02
	16.202	2624.02
	16.303	2629.07
	16.402	2625.86
	16.503	2622.35
	16.603	2627.38
	16.702	2623.59
	16.802	2620.82
	16.902	2621.15
	17.003	2624.09
	17.103	2545.94
	17.203	2552.75
	17.293	2543.54
	17.403	2553.01
	17.493	2554.16
	17.603	2562.14
	17.693	2560.03
	17.793	2557.65
	17.893	2555.97
	17.993	2560.6
	18.093	2560.24
	18.193	2556.92
	18.293	2556.04
	18.393	2552.29
	18.493	2548.85
	18.592	2544.78
	18.693	2546.55
	18.793	2547.81
	18.893	2546.53
	19.003	2547.71
	19.103	2551.12
	19.203	2547.3
	19.303	2544.64
	19.403	2543.83
	19.503	2551.23
	19.603	2551.04
	19.703	2553.65
	19.803	2554.26
	19.902	2550.35
	20.003	2482.81
	20.103	2473.58
	20.203	2481.37
	20.303	2483.91
	20.403	2485.91
	20.503	2485.09
	20.603	2480.34
	20.703	2468.67
	20.793	2470.79
	20.892	2470.2
	21.002	2462.02
	21.103	2463.55
	21.203	2461.82
	21.293	2465.61
	21.393	2462.92
	21.503	2458.45
	21.603	2457.7
	21.703	2467.89
	21.803	2473.91
	21.902	2470.93
	21.993	2473.8
	22.093	2470.08
	22.213	2283.07
	22.303	2277.6
	22.393	2281.45
	22.503	2285.06
	22.593	2285.45
	22.693	2276.46
	22.793	2281.7
	22.903	2276.64
	22.993	2272.54
	23.093	2281.21
	23.192	2286.57
	23.293	2277.55
	23.403	2282.77
	23.503	2282.94
	23.603	2278.18
	23.703	2277.77
	23.803	2279.84
	23.903	2264.7
	24.003	2219.88
	24.093	2067.62
	24.193	2048.66
	24.293	2035.01
	24.393	2027.53
	24.504	2020.66
	24.603	2021.54
	24.693	2010.49
	24.793	2004.14
	24.893	1985.6
	24.993	1983.19
	25.093	2000.18
	25.203	2005.82
	25.293	2006.25
	25.393	2000.22
	25.493	2010.65
	25.593	2014.76
	25.693	2019.11
	25.793	2018.53
	25.893	1996.21
	25.993	1995
	26.093	1999.92
	26.193	1994.74
	26.303	2000.11
	26.393	2012.02
	26.493	2014.42
	26.593	1991.68
	26.693	1991.16
	26.793	1985.86
	26.893	1987.2
	26.993	1990.75
	27.093	1813.31
	27.193	1795.57
	27.293	1798.31
	27.393	1799.69
	27.493	1806.75
	27.593	1814.79
	27.693	1818.95
	27.793	1820.7
	27.893	1822.17
	27.993	1824.79
	28.093	1827.8
	28.194	1830.41
	28.294	1828.99
	28.394	1832.59
	28.493	1833.17
	28.593	1838.07
	28.693	1840.15
	28.794	1843.08
	28.894	1842.71
	28.993	1840.02
	29.093	1840.78
	29.193	1841.62
	29.293	1843.37
	29.394	1843.94
	29.493	1843.63
	29.593	1844.16
	29.693	1844.23
	29.793	1845.1
	29.893	1848.01
	29.993	1848.08
	30.094	1848.99
	30.193	1847.58
	30.293	1846.42
	30.394	1845.58
	30.493	1847.19
	30.594	1845.86
	30.694	1845.61
	30.794	1845.11
	30.894	1846.04
	30.994	1846.22
	31.094	1847.58
	31.194	1845.69
	31.293	1847.51
	31.404	1845.77
	31.494	1846
	31.594	1845.7
	31.694	1847.78
	31.794	1847.45
	31.894	1846.97
	31.994	1846.82
	32.094	1846.29
	32.194	1844.49
	32.294	1845.01
	32.394	1846.5
	32.494	1847.09
	32.593	1848.33
	32.694	1847.81
	32.794	1849.67
	32.894	1848.47
	32.994	1848.68
	33.094	1849.99
	33.194	1848.34
	33.294	1848.78
	33.394	1848.32
	33.494	1847.49
	33.594	1849.08
	33.694	1849.3
	33.793	1849.63
	33.894	1848.93
	33.994	1847.79
	34.094	1848.57
	34.194	1848.13
	34.294	1849.23
	34.394	1849.51
	34.494	1850.17
	34.594	1847.91
	34.694	1847.01
	34.794	1846.23
	34.893	1847.89
	34.994	1845.62
	35.094	1846.16
	35.194	1847.17
	35.294	1845.79
	35.394	1846.48
	35.494	1847.75
	35.594	1845.2
	35.694	1846.98
	35.794	1846.94
	35.894	1846.89
	35.994	1846.95
	36.093	1845.96
	36.194	1846.85
	36.294	1846.25
	36.394	1844.34
	36.494	1843.31
	36.594	1843.63
	36.694	1844.66
	36.794	1844.11
	36.894	1844.8
	36.994	1845.89
	37.094	1844.28
	37.194	1845.71
	37.293	1846.48
	37.394	1847.32
	37.494	1847.66
	37.594	1847.2
	37.694	1846.67
	37.794	1846.8
	37.894	1847.78
	37.994	1849.28
	38.094	1848.64
	38.194	1848.2
	38.294	1847.19
	38.394	1847.67
	38.494	1847.23
	38.594	1848.07
	38.694	1847.06
	38.794	1848.64
	38.894	1849.29
	38.994	1849.24
	39.094	1847.99
	39.194	1849.37
	39.294	1849.57
	39.394	1849.47
	39.494	1851.03
	39.594	1850.48
	39.694	1850.29
	39.794	1850.06
	39.894	1851.96
	39.994	1851.67
	40.094	1848.74
	40.194	1848.22
	40.294	1849.52
	40.394	1850.08
	40.494	1850.77
	40.594	1851.01
	40.694	1851.05
	40.794	1851.75
	40.894	1849.83
	40.994	1850.94
	41.094	1851.47
	41.194	1852.17
	41.294	1814.82
	41.394	1816.45
	41.494	1816.34
	41.594	1814.69
	41.694	1814.47
	41.794	1818.1
	41.894	1814.97
	41.994	1815.52
	42.094	1815.94
	42.194	1817.55
	42.294	1815.97
	42.394	1817.51
	42.494	1815.67
	42.594	1816.66
	42.694	1818.24
	42.795	1816.83
	42.895	1816.73
	42.995	1817.05
	43.094	1816.86
	43.194	1816.93
	43.294	1818.22
	43.395	1818.88
	43.495	1820.47
	43.595	1820.06
	43.695	1816.51
	43.795	1813.03
	43.895	1813.03
	43.995	1813.19
	44.095	1813.29
	44.195	1813.67
	44.294	1815.09
	44.395	1813.51
	44.495	1811.9
	44.595	1811.57
	44.695	1810.81
	44.795	1810.94
	44.895	1810.52
	44.995	1810.81
	45.095	1812.07
	45.195	1812.01
	45.295	1812.56
	45.395	1813.05
	45.494	1778.92
	45.595	1777.73
	45.695	1778.74
	45.795	1778.9
	45.895	1779.4
	45.995	1777.9
	46.095	1778.64
	46.195	1780.07
	46.295	1777.36
	46.395	1778.55
	46.495	1779.75
	46.594	1778.24
	46.695	1776.56
	46.795	1775.02
	46.895	1775.97
	46.995	1776.74
	47.095	1777.82
	47.195	1778.92
	47.295	1776.94
	47.395	1776.44
	47.495	1776.3
	47.595	1778.29
	47.695	1779.12
	47.794	1778.05
	47.895	1777.85
	47.995	1778.7
	48.095	1778.64
	48.195	1779.13
	48.295	1777.81
	48.395	1777.24
	48.495	1778.71
	48.595	1779.57
	48.695	1778.64
	48.795	1777.59
	48.895	1776.25
	48.994	1775.88
	49.095	1777.88
	49.195	1777.95
	49.295	1731.76
	49.395	1733.92
	49.495	1734.42
	49.595	1733.25
	49.695	1731.28
	49.795	1729.26
	49.895	1731.58
	49.995	1730.23
	50.094	1728.71
	50.195	1727.56
	50.295	1727.4
	50.395	1729.82
	50.495	1727.27
	50.595	1726.59
	50.695	1726.03
	50.795	1725.01
	50.895	1726.9
	50.995	1728.23
	51.095	1727.87
	51.195	1726.74
	51.294	1725.73
	51.395	1726.45
	51.495	1726.79
	51.595	1723.16
	51.694	1723.1
	51.795	1728.67
	51.895	1729.32
	51.995	1691.24
	52.095	1690.85
	52.195	1691.2
	52.295	1681.47
	52.395	1683.86
	52.495	1682.13
	52.595	1683.02
	52.695	1686.11
	52.795	1683.77
	52.895	1684.58
	52.995	1682.64
	53.095	1682.55
	53.195	1684.24
	53.295	1684.88
	53.395	1685.74
	53.495	1683.63
	53.595	1686.43
	53.695	1682.93
	53.795	1679.91
	53.895	1680.05
	53.995	1678.79
	54.095	1678.29
	54.195	1680.62
	54.295	1679.92
	54.395	1678.45
	54.495	1679.81
	54.595	1637.96
	54.695	1641.31
	54.795	1637.75
	54.895	1632.51
	54.995	1613.83
	55.095	1596.38
	55.195	1599.85
	55.295	1596.86
	55.395	1591.94
	55.495	1589
	55.595	1587.08
	55.695	1582.43
	55.796	1580.7
	55.895	1580.61
	55.995	1578.03
	56.095	1579.56
	56.195	1578.66
	56.295	1576.52
	56.395	1572.12
	56.495	1574.73
	56.595	1572.6
	56.695	1574.2
	56.795	1571.45
	56.895	1570.5
	56.995	1571.19
	57.095	1569.61
	57.196	1571.17
	57.296	1571.19
	57.396	1571.85
	57.496	1570.1
	57.596	1571.04
	57.695	1570.37
	57.796	1571.68
	57.896	1568.43
	57.996	1569.44
	58.096	1569.86
	58.196	1566.77
	58.295	1565.61
	58.396	1562.97
	58.496	1564.93
	58.596	1565.37
	58.696	1562.24
	58.796	1562.38
	58.896	1561.77
	58.996	1562.85
	59.096	1563.45
	59.196	1562.89
	59.296	1560.03
	59.396	1560.84
	59.495	1561.87
	59.596	1560.12
	59.696	1560.66
	59.796	1560.25
	59.896	1557.29
	59.996	1558.01
	60.096	1555.65
	60.196	1554.88
	60.296	1553.84
	60.396	1553.26
	60.496	1551.29
	60.595	1553.34
	60.696	1552.6
	60.796	1552.89
	60.896	1551.42
	60.996	1548.42
	61.096	1549.93
	61.196	1546.19
	61.296	1546.79
	61.396	1545.34
	61.496	1543.22
	61.596	1544.06
	61.696	1543.98
	61.795	1543.71
	61.896	1539.48
	62.033	1536.69
	62.096	1536.27
	62.196	1533.44
	62.296	1532.47
	62.396	1532.65
	62.496	1529.96
	62.596	1528.46
	62.696	1529.01
	62.796	1525.1
	62.896	1526.72
	62.995	1522.67
	63.096	1524.26
	63.196	1522.58
	63.296	1523.43
	63.396	1521.19
	63.496	1521.14
	63.596	1521.52
	63.696	1522.1
	63.796	1521.32
	63.896	1523.83
	63.996	1521.37
	64.097	1521.96
	64.196	1522.25
	64.296	1519.99
	64.396	1522.46
	64.496	1520.55
	64.596	1519.28
	64.696	1519.52
	64.796	1519.02
	64.896	1518.23
	64.996	1517.33
	65.096	1516.62
	65.196	1516.64
	65.295	1516.65
	65.396	1518.48
	65.496	1517.88
	65.596	1517.98
	65.696	1517.89
	65.796	1516.37
	65.896	1516.62
	65.996	1516.32
	66.096	1515.99
	66.196	1515.77
	66.296	1517.74
	66.396	1516.88
	66.495	1515.59
	66.596	1514.6
	66.696	1513.27
	66.796	1514.74
	66.896	1510.7
	66.996	1511.62
	67.096	1514.37
	67.196	1515.68
	67.296	1515.67
	67.396	1512.42
	67.496	1510.92
	67.596	1512.86
	67.696	1513.78
	67.796	1512.56
	67.896	1512.41
	67.996	1511.36
	68.096	1510.24
	68.196	1513.22
	68.296	1510.86
	68.396	1510.41
	68.496	1509.27
	68.596	1510.67
	68.696	1508.11
	68.796	1508.36
	68.896	1510.71
	68.996	1510.48
	69.096	1510.65
	69.196	1508.85
	69.296	1510.03
	69.396	1510.73
	69.496	1507.87
	69.596	1509.44
	69.696	1509.62
	69.796	1509.33
	69.896	1508.99
	69.997	1508.27
	70.096	1508.69
	70.196	1506.28
	70.296	1508.13
	70.396	1507.17
	70.496	1507.26
	70.596	1508.53
	70.696	1506.8
	70.796	1505.86
	70.896	1505.59
	70.997	1506.71
	71.096	1505.53
	71.196	1506.81
	71.296	1506.94
	71.396	1505.92
	71.496	1507.54
	71.596	1505
	71.696	1505.44
	71.797	1504.95
	71.896	1505.13
	71.996	1505.63
	72.096	1504.2
	72.196	1504.72
	72.296	1504.53
	72.396	1503.58
	72.497	1504.01
	72.597	1504.62
	72.697	1507.29
	72.797	1506.13
	72.896	1506.88
	72.996	1505.26
	73.097	1505.4
	73.196	1506.98
	73.296	1505.06
	73.396	1504.57
	73.496	1505.52
	73.596	1505.73
	73.697	1504.38
	73.797	1505.02
	73.897	1505.87
	73.997	1504.95
	74.096	1505.61
	74.197	1503.8
	74.297	1505.15
	74.397	1504.31
	74.497	1502.59
	74.596	1501.95
	74.697	1503.61
	74.797	1502.12
	74.897	1500.61
	74.997	1499.91
	75.097	1499.54
	75.197	1499.8
	75.297	1499.1
	75.397	1497.93
	75.497	1497.42
	75.597	1496.88
	75.696	1494.9
	75.796	1495.68
	75.897	1495.03
	75.997	1494.72
	76.097	1494.5
	76.197	1493.31
	76.297	1491.77
	76.397	1492.66
	76.497	1490.58
	76.597	1489.31
	76.697	1490.39
	76.797	1491.66
	76.897	1489.74
	76.998	1492.54
	77.097	1491.69
	77.197	1491.71
	77.297	1492.04
	77.397	1489.22
	77.497	1492.52
	77.597	1492.08
	77.697	1491.57
	77.797	1490.7
	77.897	1490.2
	77.997	1490.37
	78.096	1490.78
	78.197	1489.39
	78.297	1488.13
	78.397	1490.92
	78.497	1488.88
	78.597	1489.08
	78.697	1488.86
	78.797	1490.49
	78.897	1489.66
	78.997	1489.73
	79.097	1489.39
	79.197	1489.08
	79.297	1488.15
	79.397	1488.43
	79.497	1489.84
	79.597	1489.92
	79.697	1488.52
	79.797	1490.77
	79.897	1489.74
	79.997	1488.97
	80.097	1489.44
	80.197	1488.46
	80.297	1489.24
	80.397	1487.8
	80.496	1486.96
	80.597	1487.33
	80.697	1487.52
	80.797	1488.26
	80.897	1487.16
	80.997	1486.63
	81.097	1486.96
	81.197	1488.05
	81.297	1489.51
	81.397	1488.45
	81.497	1487.35
	81.597	1485.05
	81.697	1488.45
	81.797	1485.89
	81.897	1485.44
	81.997	1486.24
	82.097	1486.89
	82.197	1486.2
	82.297	1486.27
	82.397	1485.17
	82.497	1484.34
	82.597	1484.29
	82.697	1485.54
	82.797	1485.43
	82.897	1483.1
	82.997	1481.29
	83.097	1482.1
	83.197	1480.81
	83.297	1482.13
	83.397	1480.39
	83.497	1481.97
	83.597	1482.49
	83.697	1483.08
	83.797	1480.74
	83.897	1480.81
	83.997	1480.91
	84.097	1481.74
	84.197	1481.37
	84.297	1480.55
	84.397	1481.09
	84.497	1481.06
	84.597	1480.24
	84.697	1479.05
	84.797	1480.68
	84.897	1479.17
	84.997	1478.66
	85.097	1480.23
	85.197	1479.84
	85.297	1479.55
	85.397	1479.56
	85.497	1481.56
	85.597	1481.73
	85.697	1480.27
	85.797	1480.62
	85.897	1481.65
	85.997	1478.88
	86.097	1479.69
	86.197	1479.44
	86.297	1481.32
	86.397	1478.82
	86.497	1479.28
	86.597	1480.22
	86.697	1448.63
	86.798	1445.2
	86.897	1444.19
	86.997	1444.62
	87.098	1443.01
	87.197	1442.25
	87.297	1441.11
	87.398	1441.12
	87.497	1439.84
	87.598	1439.42
	87.697	1440.13
	87.798	1441.27
	87.897	1440.76
	87.998	1441.64
	88.097	1439.72
	88.197	1440.1
	88.297	1437.52
	88.398	1403.47
	88.497	1392.82
	88.597	1391.75
	88.697	1388.34
	88.798	1385.57
	88.898	1385.42
	88.998	1385.62
	89.098	1385.72
	89.198	1384.09
	89.298	1383.59
	89.398	1382.58
	89.498	1379.49
	89.598	1378.72
	89.697	1377.33
	89.797	1376.32
	89.898	1376.44
	89.998	1374.5
	90.098	1374.62
	90.198	1372.67
	90.298	1374.49
	90.398	1374.59
	90.498	1374.43
	90.598	1373.47
	90.697	1372.99
	90.798	1374.35
	90.898	1372.48
	90.997	1371.26
	91.098	1369.97
	91.198	1367.97
	91.298	1367.05
	91.398	1365.78
	91.498	1366.6
	91.598	1366.62
	91.698	1364.02
	91.798	1363.69
	91.898	1363.29
	91.998	1364.34
	92.098	1362.64
	92.197	1362.75
	92.298	1362.17
	92.398	1362.16
	92.498	1362.01
	92.598	1360.8
	92.698	1361.45
	92.798	1361.97
	92.898	1359.39
	92.998	1359.69
	93.098	1360.01
	93.198	1360.51
	93.297	1359.39
	93.398	1358.23
	93.498	1357.36
	93.598	1357.64
	93.698	1355.88
	93.798	1358.31
	93.898	1355.88
	93.998	1334.82
	94.098	1332.92
	94.198	1334.48
	94.298	1331.72
	94.398	1330.73
	94.497	1329.34
	94.598	1331.04
	94.698	1330.61
	94.798	1328.63
	94.898	1326.07
	94.998	1329.44
	95.098	1326.99
	95.198	1328.12
	95.298	1326.64
	95.398	1326.02
	95.498	1325.64
	95.598	1324.67
	95.698	1322.24
	95.798	1321.63
	95.898	1319.1
	95.998	1321.6
	96.098	1321.86
	96.198	1321.45
	96.298	1320.12
	96.398	1298.17
	96.498	1297.05
	96.598	1294.88
	96.698	1292.82
	96.798	1290.91
	96.898	1287.02
	96.998	1287.5
	97.098	1285.99
	97.198	1281.61
	97.298	1279.32
	97.398	1280.42
	97.498	1277.48
	97.598	1276.6
	97.698	1274.95
	97.798	1269.95
	97.898	1266.16
	97.998	1266.05
	98.098	1263.94
	98.198	1263.17
	98.298	1260.24
	98.398	1258.19
	98.498	1258.5
	98.598	1255.16
	98.698	1252.87
	98.798	1250.97
	98.898	1249.28
	98.998	1247.59
	99.098	1245.94
	99.198	1225.23
	99.298	1217.49
	99.398	1193.38
	99.498	1181.04
	99.598	1170.53
	99.698	1151.46
	99.798	1148.54
	99.898	1130.95
	99.998	1128.42
	100.098	1123.64
	100.198	1120.68
	100.298	1118.05
	100.399	1115.82
	100.498	1112.02
	100.598	1110.15
	100.698	1108.92
	100.798	1107.55
	100.898	1107
	100.999	1103.92
	101.099	1101.4
	101.199	1099.39
	101.299	1100.1
	101.399	1098.86
	101.498	1097.83
	101.599	1096.09
	101.698	1093.88
	101.799	1092.2
	101.899	1089.49
	101.999	1089.81
	102.099	1086.37
	102.199	1085.83
	102.299	1084.84
	102.399	1084.5
	102.499	1083.53
	102.599	1083.01
	102.698	1081.33
	102.799	1080.12
	102.898	1080.79
	102.999	1079.54
	103.099	1078.94
	103.199	1078.17
	103.299	1076.17
	103.399	1076.1
	103.499	1074.93
	103.599	1073.96
	103.698	1074.87
	103.798	1074.29
	103.899	1072.56
	103.999	1071.94
	104.099	1071.62
	104.199	1075.66
	104.299	1074.86
	104.399	1074.35
	104.499	1072.87
	104.599	1072.21
	104.699	1072.04
	104.799	1071.74
	104.899	1071.96
	105	1072.02
	105.099	1070.36
	105.199	1070.45
	105.299	1069.42
	105.399	1068.12
	105.499	1066.56
	105.599	1066.29
	105.699	1065.17
	105.799	1062.33
	105.899	1060.58
	105.999	1058.32
	106.099	1058.75
	106.198	1056.42
	106.299	1055
	106.399	1052.65
	106.499	1048.69
	106.599	1045.1
	106.699	1043.64
	106.799	1041.98
	106.899	1040.67
	106.999	1039.85
	107.099	1039.19
	107.199	1037.54
	107.298	1036.7
	107.399	1034.54
	107.499	1033.07
	107.599	1031.7
	107.699	1031.13
	107.799	1023.98
	107.899	1019.8
	107.999	1015.28
	108.099	1014.73
	108.199	1011.11
	108.299	1009.06
	108.399	1006.52
	108.498	1002.91
	108.599	1001.66
	108.699	998.904
	108.799	995.895
	108.899	994.107
	108.999	991.343
	109.099	988.837
	109.199	987.251
	109.299	986.215
	109.399	984.556
	109.499	984.177
	109.599	982.429
	109.699	981.237
	109.799	980.054
	109.899	978.338
	109.999	976.182
	110.099	974.997
	110.199	972.703
	110.299	971.606
	110.399	970.775
	110.499	969.559
	110.599	968.112
	110.699	966.389
	110.799	963.68
	110.899	963.394
	110.999	961.724
	111.099	960.587
	111.199	960.403
	111.299	959.223
	111.399	962.441
	111.499	961.059
	111.599	960.649
	111.699	959.771
	111.799	961.034
	111.899	959.788
	111.999	958.123
	112.099	956.199
	112.199	955.171
	112.299	956.204
	112.399	954.652
	112.499	954.199
	112.599	952.488
	112.699	950.78
	112.799	950.472
	112.899	948.198
	112.999	948.785
	113.099	947.422
	113.199	947.405
	113.299	949.456
	113.399	949.504
	113.499	949.501
	113.599	948.565
	113.699	948.14
	113.799	948.086
	113.899	947.297
	113.999	946.816
	114.099	946.254
	114.199	945.737
	114.299	945.668
	114.399	944.704
	114.499	943.424
	114.599	943.451
	114.699	942.446
	114.799	941.47
	114.899	941.515
	114.999	940.868
	115.099	935.365
	115.199	950.787
	115.299	948.883
	115.399	946.492
	115.499	942.898
	115.599	942.634
	115.699	941.499
	115.8	938.545
	115.9	935.914
	115.999	935.8
	116.1	934.045
	116.2	932.715
	116.3	929.675
	116.4	928.951
	116.5	928.264
	116.6	926.702
	116.699	925.239
	116.799	925.516
	116.9	924.061
	117	923.238
	117.1	922.357
	117.2	922.199
	117.3	921.234
	117.4	920.798
	117.5	921.744
	117.6	921.218
	117.7	920.719
	117.799	920.187
	117.9	918.738
	118	917.354
	118.1	916.226
	118.2	916.07
	118.3	915.529
	118.4	914.172
	118.5	913.995
	118.6	913.015
	118.7	913.183
	118.8	912.619
	118.9	911.486
	118.999	911.251
	119.1	910.878
	119.2	910.489
	119.3	909.796
	119.4	910.105
	119.5	910.26
	119.6	910.422
	119.7	909.885
	119.8	909.334
	119.9	909.07
	120	908.635
	120.1	908.848
	120.199	908.896
	120.3	907.418
	120.4	907.064
	120.5	906.679
	120.6	906.043
	120.7	905.869
	120.8	905.82
	120.9	905.457
	121	908.218
	121.1	907.959
	121.2	907.2
	121.299	907.169
	121.4	906.266
	121.5	905.763
	121.6	905.747
	121.7	905.134
	121.8	905.118
	121.9	905.186
	122	904.856
	122.1	904.221
	122.2	904.492
	122.3	904.543
	122.4	904.069
	122.5	903.278
	122.6	903.226
	122.7	902.385
	122.8	902.071
	122.9	901.534
	123	901.664
	123.1	900.856
	123.2	901.17
	123.3	900.565
	123.4	900.918
	123.5	900.536
	123.6	900.183
	123.7	900.254
	123.802	899.57
	123.9	899.659
	124	899.441
	124.1	899.345
	124.2	898.48
	124.3	898.22
	124.4	897.892
	124.5	897.669
	124.6	897.728
	124.7	897.07
	124.8	896.874
	124.9	896.577
	125	895.858
	125.1	893.661
	125.2	893.98
	125.3	892.534
	125.4	892.388
	125.5	892.253
	125.6	893.503
	125.7	895.06
	125.8	894.894
	125.9	894.474
	126	893.801
	126.1	892.992
	126.2	892.413
	126.3	891.752
	126.4	891.822
	126.5	890.117
	126.6	889.526
	126.7	889.41
	126.8	889.083
	126.9	887.925
	127	887.988
	127.1	887.522
	127.2	886.479
	127.3	885.702
	127.4	885.729
	127.5	885.402
	127.601	885.428
	127.7	884.451
	127.8	884.006
	127.9	883.512
	128	883.933
	128.1	883.347
	128.201	882.176
	128.3	881.926
	128.4	882.069
	128.5	881.304
	128.6	882.489
	128.7	882.395
	128.801	881.84
	128.901	881.395
	129.001	881.007
	129.101	880.598
	129.201	880.127
	129.3	880.092
	129.401	879.117
	129.5	878.656
	129.601	878.315
	129.701	877.984
	129.801	877.831
	129.901	877.546
	130.001	876.746
	130.101	876.638
	130.201	875.899
	130.301	876.065
	130.401	875.729
	130.501	875.509
	130.601	875.781
	130.701	875.221
	130.801	875.446
	130.901	874.938
	131.001	874.829
	131.101	874.235
	131.201	874.407
	131.301	874.071
	131.401	873.479
	131.501	873.24
	131.601	872.755
	131.701	872.237
	131.801	872.046
	131.9	871.95
	132.001	871.929
	132.101	871.427
	132.201	871.224
	132.301	870.723
	132.401	870.503
	132.501	869.882
	132.601	870.035
	132.701	869.49
	132.801	869.453
	132.901	868.549
	133.001	868.31
	133.101	868.263
	133.201	868.44
	133.301	868.212
	133.401	868.404
	133.501	867.911
	133.601	867.54
	133.701	867.058
	133.801	867.053
	133.901	866.606
	134.001	866.091
	134.101	865.795
	134.201	866.116
	134.302	866.133
	134.401	865.405
	134.501	865.262
	134.601	864.799
	134.701	864.589
	134.801	863.913
	134.901	863.9
	135.001	863.719
	135.101	863.569
	135.201	863.106
	135.338	863.162
	135.401	862.747
	135.501	862.547
	135.601	862.157
	135.701	861.819
	135.801	861.646
	135.901	861.47
	136.001	861.097
	136.101	860.789
	136.201	860.98
	136.301	860.872
	136.402	860.605
	136.501	860.443
	136.602	860.151
	136.701	859.924
	136.802	859.597
	136.901	859.583
	137.001	859.533
	137.101	859.488
	137.202	859.306
	137.301	859.288
	137.401	858.528
	137.502	858.292
	137.602	857.97
	137.701	858
	137.802	857.734
	137.902	858.01
	138.002	857.789
	138.102	857.608
	138.202	857.297
	138.302	857.231
	138.402	856.856
	138.502	856.335
	138.602	855.967
	138.701	856.081
	138.802	856.123
	138.901	855.919
	139.002	855.574
	139.102	855.616
	139.202	855.826
	139.302	855.571
	139.402	855.445
	139.502	855.097
	139.602	854.903
	139.702	854.698
	139.802	854.419
	139.902	854.105
	140.001	854.164
	140.102	854.118
	140.202	853.846
	140.302	853.736
	140.402	853.645
	140.502	853.251
	140.602	853.608
	140.702	853.155
	140.802	853.41
	140.902	852.734
	141.002	852.493
	141.102	852.144
	141.201	852.379
	141.302	852.133
	141.402	852.242
	141.502	851.945
	141.602	852.03
	141.702	852.072
	141.802	851.924
	141.902	851.783
	142.002	851.662
	142.102	851.408
	142.202	851.052
	142.302	850.808
	142.401	850.518
	142.502	850.495
	142.602	850.494
	142.702	850.634
	142.802	850.376
	142.902	850.172
	143.002	849.966
	143.102	849.914
	143.202	849.478
	143.302	849.249
	143.402	849.095
	143.501	848.962
	143.602	848.875
	143.702	848.688
	143.802	848.664
	143.902	848.633
	144.002	848.169
	144.102	848.126
	144.202	847.956
	144.302	848.243
	144.402	847.993
	144.502	847.734
	144.602	847.64
	144.702	847.589
	144.802	847.469
	144.902	847.25
	145.002	847.223
	145.102	846.898
	145.202	846.9
	145.302	846.622
	145.402	846.237
	145.502	846.033
	145.602	845.825
	145.702	845.849
	145.802	845.299
	145.902	845.279
	146.002	845.158
	146.102	845.096
	146.202	844.98
	146.302	844.744
	146.402	845.011
	146.502	844.811
	146.602	844.784
	146.702	844.441
	146.802	844.393
	146.902	844.212
	147.002	844.014
	147.102	844.108
	147.202	844.218
	147.302	844.087
	147.402	843.676
	147.502	843.499
	147.602	843.41
	147.702	843.15
	147.802	843.457
	147.902	843.122
	148.002	843.52
	148.102	843.182
	148.202	843.18
	148.302	843.031
	148.402	842.698
	148.503	842.673
	148.602	842.867
	148.702	842.691
	148.802	842.703
	148.902	842.25
	149.002	842.444
	149.102	842.178
	149.202	842.137
	149.303	842.15
	149.402	842.123
	149.503	841.941
	149.603	841.981
	149.702	841.856
	149.803	841.708
	149.903	841.484
	150.003	841.507
	150.103	841.41
	150.202	841.583
	150.303	841.285
	150.403	841.103
	150.502	840.937
	150.603	840.705
	150.702	840.732
	150.803	840.752
	150.902	840.658
	151.003	840.584
	151.103	840.572
	151.203	840.67
	151.303	840.313
	151.403	840.465
	151.503	839.993
	151.603	839.849
	151.702	840.005
	151.803	839.636
	151.903	839.804
	152.002	839.474
	152.103	839.31
	152.203	839.129
	152.303	838.996
	152.393	838.998
	152.493	839.166
	152.593	839.007
	152.693	838.815
	152.792	838.59
	152.893	838.599
	152.993	838.346
	153.093	838.042
	153.193	838.122
	153.303	838.086
	153.403	838.096
	153.493	837.791
	153.603	837.872
	153.693	837.991
	153.793	837.778
	153.903	837.794
	154.002	837.595
	154.103	837.478
	154.203	837.394
	154.303	837.496
	154.403	837.374
	154.503	837.009
	154.603	837.03
	154.703	836.984
	154.803	836.842
	154.903	836.566
	154.993	836.699
	155.092	836.862
	155.202	836.514
	155.303	836.388
	155.403	836.346
	155.503	836.133
	155.603	835.994
	155.703	836.004
	155.803	835.84
	155.903	835.874
	156.003	836.164
	156.103	835.789
	156.193	835.681
	156.292	835.384
	156.402	835.214
	156.503	835.102
	156.603	834.899
	156.703	835.032
	156.803	834.581
	156.903	834.469
	157.003	834.518
	157.103	834.354
	157.193	834.29
	157.293	833.954
	157.392	833.87
	157.502	833.758
	157.593	833.438
	157.693	833.401
	157.803	833.496
	157.903	833.318
	158.003	833.214
	158.103	833.251
	158.203	832.89
	158.293	833.068
	158.393	833.082
	158.493	832.99
	158.603	832.912
	158.703	832.914
	158.803	832.7
	158.903	832.813
	159.003	832.643
	159.103	832.432
	159.193	832.308
	159.293	832.306
	159.393	832.498
	159.493	832.422
	159.593	832.201
	159.693	832.192
	159.793	832.013
	159.893	831.849
	159.993	831.85
	160.093	831.868
	160.193	831.516
	160.293	831.536
	160.393	831.509
	160.493	831.595
	160.593	831.411
	160.693	831.479
	160.793	831.599
	160.893	831.28
	160.993	831.12
	161.093	831.143
	161.193	831.183
	161.293	830.926
	161.393	830.881
	161.493	830.949
	161.593	830.653
	161.693	830.622
	161.793	830.51
	161.893	830.319
	161.993	830.278
	162.103	830.098
	162.193	829.759
	162.294	829.653
	162.393	829.937
	162.493	829.784
	162.593	829.517
	162.693	829.641
	162.793	829.586
	162.893	829.462
	162.993	829.403
	163.093	829.286
	163.193	829.24
	163.293	829.084
	163.393	829.018
	163.493	828.93
	163.594	828.794
	163.694	828.687
	163.794	828.945
	163.894	829.016
	163.993	829.09
	164.093	828.821
	164.193	828.699
	164.294	828.583
	164.393	828.427
	164.503	828.542
	164.594	828.498
	164.693	828.247
	164.794	828.183
	164.893	827.971
	164.994	828.216
	165.094	828.034
	165.194	827.989
	165.293	827.784
	165.393	827.745
	165.494	827.689
	165.593	827.758
	165.694	827.904
	165.794	827.666
	165.894	827.83
	165.994	827.701
	166.094	827.846
	166.194	827.777
	166.294	827.469
	166.394	827.462
	166.494	827.057
	166.594	827.139
	166.694	826.928
	166.793	826.963
	166.894	826.874
	166.994	826.739
	167.094	826.835
	167.194	826.854
	167.294	826.902
	167.394	826.744
	167.494	826.542
	167.594	826.367
	167.694	826.589
	167.794	826.396
	167.893	826.265
	167.994	826.227
	168.094	826.317
	168.194	826.21
	168.294	826.109
	168.394	826.093
	168.494	826.059
	168.594	825.767
	168.694	825.552
	168.794	825.646
	168.894	825.675
	168.994	825.692
	169.093	825.372
	169.194	825.244
	169.294	825.136
	169.394	825.095
	169.494	824.972
	169.594	824.795
	169.694	824.913
	169.794	824.616
	169.894	824.809
	169.994	824.595
	170.093	824.773
	170.194	824.695
	170.294	824.799
	170.394	824.845
	170.494	824.63
	170.594	824.688
	170.694	824.762
	170.794	824.773
	170.894	824.745
	170.994	824.536
	171.094	824.482
	171.194	824.304
	171.294	824.637

## Sheet: Figure 4h
Figure 4h		Along NWs			Across NWs
		X (nm)	Energy (eV)		X (nm)	Energy (eV)
		0	0		0	0
		0.6	0.13		1	0.08
		1.125	0.45		1.95	0.38
		1.7	0.69		2.9	0.415
		2.25	0.455		3.8	0.48
		2.8	0.13		4.8	0.315
		3.4	0		5.55	0.16
					6.45	0.18

## Sheet: Figure 5a
Figure 5a		V (mV)	I (mA)		T (k)	R (Ω)
		-0.02133	-0.0001		9.96336	107.59
		-0.02022	-9.5e-05		9.97506	107.567
		-0.0192	-9e-05		12.9888	107.764
		-0.01808	-8.5e-05		15.9869	108.052
		-0.01702	-8e-05		19.0203	108.421
		-0.01597	-7.5e-05		22.0204	108.845
		-0.01491	-7e-05		24.9979	109.369
		-0.01384	-6.5e-05		27.9965	109.921
		-0.01275	-6e-05		31.0374	110.522
		-0.0117	-5.5e-05		34.0327	111.205
		-0.01065	-5e-05		37.033	111.919
		-0.00959	-4.5e-05		40.0068	112.651
		-0.00852	-4e-05		43.0307	113.427
		-0.00745	-3.5e-05		46.0285	114.288
		-0.00639	-3e-05		49.0616	115.197
		-0.00532	-2.5e-05		52.0673	116.155
		-0.00427	-2e-05		55.0504	117.049
		-0.00319	-1.5e-05		58.096	118.012
		-0.00212	-1e-05		61.0466	118.966
		-0.00106	-5e-06		64.091	119.972
		-1.04673e-05	0		67.106	120.849
		0.00107	5e-06		70.0898	122.029
		0.00212	1e-05		73.0994	123.056
		0.00321	1.5e-05		76.1045	124.104
		0.00426	2e-05		79.1015	125.222
		0.00533	2.5e-05		82.1188	126.384
		0.00638	3e-05		85.1046	127.461
		0.00746	3.5e-05		88.1073	128.576
		0.00851	4e-05		91.1136	129.714
		0.00957	4.5e-05		94.1078	130.881
		0.01064	5e-05		97.116	132.122
		0.01168	5.5e-05		100.13	133.303
		0.0128	6e-05		103.154	134.456
		0.01385	6.5e-05		106.155	135.55
		0.01489	7e-05		109.159	136.804
		0.01596	7.5e-05		112.112	137.949
		0.01702	8e-05		115.118	139.189
		0.01807	8.5e-05		118.149	140.419
		0.01915	9e-05		121.175	141.548
		0.02019	9.5e-05		124.207	142.69
		0.0213	0.0001		127.207	143.963
					130.169	145.255
					133.194	146.413
					136.24	147.53
					139.207	148.882
					142.205	150.106
					145.201	151.236
					148.235	152.504
					151.206	153.626
					154.22	154.72
					157.199	156.167
					160.207	157.342
					163.213	158.563
					166.155	159.77
					169.228	160.959
					172.185	162.144
					175.23	163.26
					178.259	164.515
					181.208	165.682
					184.235	166.906
					187.21	168.013
					190.246	169.197
					193.266	170.451
					196.215	171.603
					199.228	172.916
					202.15	174.055
					205.202	175.318
					208.195	176.435
					211.253	177.654
					214.202	178.707
					217.247	180.011
					220.255	180.978
					223.263	182.26
					226.297	183.527
					229.278	184.625
					232.323	185.773
					235.222	187.029
					238.09	188.098
					241.288	189.347
					244.063	190.55
					247.108	191.733
					250.217	192.922
					253.108	194.155
					256.213	195.305
					259.184	196.602
					262.173	197.683
					265.038	198.817
					268.001	199.909
					271.129	201.119
					274.1	202.315
					277.135	203.415
					280.106	204.662
					283.086	205.642
					286.112	206.631
					289.038	207.893
					292.15	208.938
					295.14	210.188
					298.091	211.393
					299.951	212.108

## Sheet: Figure 5b
Figure 5b	Channel Length	Channel Resistance	Channel Length	Channel Resistance	Channel Length	Channel Resistance	Channel length	Channel resistance
		Au-Cr		Au-Ti		Pd-Ti		Cr-Ti
	3.59	110.6	3.86	235.6	4.41	377.3	4.41	1869
	5.63	135.3	5.63	283.3	6.09	388.2	6.2	1890
	7.59	155.9	7.72	326.2	8.55	428.8	8.7	1980
	11	190.3	12.89	417	11.33	460	11.47	1997
	12.27	201.2	16.39	480	12.82	472	12.71	2056
	16.67	248	23.65	584	12.96	476.6	13.53	2086
	21.77	300.3	26.72	635	17.5	516	17.91	2142
	23.31	310.7	37.48	830	22.79	577.3	23.23	2150
	26.59	333.4	45.96	1010	24.37	594.6	25.24	2156
	30.85	372.9	53.41	1140	26.74	610.5	27.04	2237
	37.28	430.7			31.74	666	32.44	2286
	37.36	432.5			38.2	742	38.8	2386
	46.44	519.2			38.61	748	39.77	2440
	52.87	569.5			47.15	840	48.01	2539
					54.02	915	55.34	2641

## Sheet: Figure 5f
Figure 5f	Vgs (V)	Ids (A)		Vgs (V)	Ids (A)		Vds (V)	Ids (A)
	0.00677	1.08079e-06		0.01691	1.08238e-06		-2.00001	-2.30519e-06
	0.19792	1.07926e-06		-0.18341	1.08471e-06		-1.90001	-2.19489e-06
	0.39795	1.07759e-06		-0.39905	1.08562e-06		-1.80003	-2.08132e-06
	0.60188	1.07571e-06		-0.59486	1.08727e-06		-1.70003	-1.96364e-06
	0.80245	1.07419e-06		-0.79373	1.08922e-06		-1.70003	-1.96364e-06
	1.00159	1.07219e-06		-0.99415	1.09118e-06		-1.60006	-1.84181e-06
	1.20019	1.07078e-06		-1.19375	1.09336e-06		-1.40005	-1.5758e-06
	1.39683	1.06848e-06		-1.39202	1.09615e-06		-1.30007	-1.4665e-06
	1.60084	1.06693e-06		-1.59329	1.099e-06		-1.20007	-1.35545e-06
	1.79982	1.06491e-06		-1.79287	1.10232e-06		-1.10007	-1.24169e-06
	2.00215	1.06274e-06		-1.99063	1.10577e-06		-1.10007	-1.24169e-06
	2.199	1.06068e-06		-2.19189	1.10934e-06		-1.00009	-1.12785e-06
	2.3946	1.05877e-06		-2.38778	1.11324e-06		-0.8001	-9.00595e-07
	2.60041	1.0568e-06		-2.59321	1.11612e-06		-0.8001	-9.00595e-07
	2.79723	1.0548e-06		-2.79123	1.11996e-06		-0.70012	-7.84465e-07
	3.00018	1.05376e-06		-2.99481	1.1234e-06		-0.50012	-5.60549e-07
	3.20024	1.05225e-06		-3.20295	1.1273e-06		-0.4001	-4.47384e-07
	3.40038	1.05069e-06		-3.39897	1.13051e-06		-0.30008	-3.34347e-07
	3.6002	1.04967e-06		-3.55962	1.13312e-06		-0.30008	-3.34347e-07
	3.7981	1.0487e-06		-3.78385	1.13665e-06		-0.20008	-2.23275e-07
	3.9988	1.04797e-06		-3.99509	1.13954e-06		-7.30591e-05	1.11369e-10
	4.19615	1.04732e-06		-4.18901	1.14244e-06		0.10004	1.1083e-07
	4.38935	1.04681e-06		-4.38159	1.14521e-06		0.20003	2.21813e-07
	4.59887	1.04655e-06		-4.59031	1.14751e-06		0.30003	3.32839e-07
	4.79662	1.04645e-06		-4.7883	1.15011e-06		0.30003	3.32839e-07
	4.99811	1.04655e-06		-4.98958	1.15223e-06		0.40003	4.438e-07
	5.19742	1.0465e-06		-5.18886	1.15448e-06		0.60005	6.67417e-07
	5.39793	1.04662e-06		-5.38859	1.15694e-06		0.70005	7.77899e-07
	5.59667	1.04719e-06		-5.58808	1.15878e-06		0.70005	7.77899e-07
	5.79412	1.04753e-06		-5.78555	1.16096e-06		0.80001	8.86733e-07
	5.99711	1.04786e-06		-5.98747	1.16304e-06		0.99999	1.11035e-06
	6.19612	1.04836e-06		-6.18667	1.16479e-06		1.10002	1.21945e-06
	6.3961	1.04885e-06		-6.3818	1.16659e-06		1.20001	1.32972e-06
	6.59577	1.04945e-06		-6.58617	1.16747e-06		1.3	1.4404e-06
	6.79416	1.05005e-06		-6.78512	1.16848e-06		1.3	1.4404e-06
	7.00214	1.05041e-06		-6.9809	1.16899e-06		1.39999	1.55184e-06
	7.19514	1.05135e-06		-7.1795	1.1702e-06		1.60002	1.78128e-06
	7.38843	1.05184e-06		-7.38526	1.17184e-06		1.7	1.89557e-06
	7.59572	1.05269e-06		-7.58389	1.17331e-06		1.79999	2.00883e-06
	7.79508	1.05351e-06		-7.77338	1.17478e-06		1.89999	2.12505e-06
	7.99296	1.05417e-06		-7.98553	1.1752e-06		1.89999	2.12505e-06
	8.18962	1.05495e-06		-8.18201	1.17631e-06		1.89998	2.12409e-06
	8.39255	1.05563e-06		-8.37763	1.1779e-06		1.79999	2.0058e-06
	8.59293	1.05663e-06		-8.58377	1.17912e-06		1.7	1.8869e-06
	8.79179	1.05728e-06		-8.7793	1.18085e-06		1.7	1.8869e-06
	8.99351	1.05847e-06		-8.98058	1.18211e-06		1.60001	1.76979e-06
	9.19267	1.05905e-06		-9.17982	1.18358e-06		1.39999	1.5385e-06
	9.39298	1.05973e-06		-9.38018	1.18476e-06		1.3	1.42796e-06
	9.59342	1.06077e-06		-9.57988	1.18597e-06		1.20001	1.31045e-06
	9.79084	1.06151e-06		-9.77735	1.18749e-06		1.10002	1.20149e-06
	9.99261	1.06248e-06		-9.97619	1.18841e-06		1.10002	1.20149e-06
	10.1916	1.06346e-06		-10.1763	1.18985e-06		0.99999	1.09138e-06
	10.3908	1.06424e-06		-10.3771	1.19088e-06		0.79834	8.67913e-07
	10.592	1.06525e-06		-10.5769	1.19176e-06		0.70004	7.61507e-07
	10.7902	1.06593e-06		-10.7729	1.19279e-06		0.70004	7.61507e-07
	10.9908	1.06433e-06		-10.9808	1.19123e-06		0.60005	6.52966e-07
	11.1898	1.06431e-06		-11.1697	1.19246e-06		0.40003	4.37677e-07
	11.3893	1.06576e-06		-11.373	1.19384e-06		0.30002	3.47647e-07
	11.5892	1.0669e-06		-11.5722	1.19506e-06		0.20003	2.25005e-07
	11.7877	1.06656e-06		-11.769	1.19641e-06		0.10004	1.10397e-07
	11.9887	1.06711e-06		-11.9731	1.19793e-06		0.10004	1.10397e-07
	12.1882	1.06882e-06		-12.1711	1.19969e-06		0	0
	12.39	1.06995e-06		-12.3724	1.199e-06		-0.20008	-2.17593e-07
	12.5874	1.07018e-06		-12.5715	1.20025e-06		-0.30008	-3.27744e-07
	12.7867	1.07088e-06		-12.7676	1.20193e-06		-0.4001	-4.37588e-07
	12.9886	1.07122e-06		-12.9706	1.20377e-06		-0.50013	-5.47741e-07
	13.1874	1.07283e-06		-13.1698	1.20519e-06		-0.50013	-5.47741e-07
	13.3879	1.07359e-06		-13.3693	1.20718e-06		-0.6001	-6.58404e-07
	13.5876	1.07447e-06		-13.5691	1.20927e-06		-0.79812	-8.75692e-07
	13.7862	1.07497e-06		-13.7639	1.21231e-06		-0.79812	-8.75692e-07
	13.9891	1.07522e-06		-13.9675	1.21684e-06		-0.90008	-9.91864e-07
	14.1794	1.0744e-06		-14.1648	1.22068e-06		-1.10007	-1.21414e-06
	14.3813	1.07588e-06		-14.3656	1.22334e-06		-1.20007	-1.32952e-06
	14.5848	1.07584e-06		-14.5648	1.22514e-06		-1.30008	-1.44534e-06
	14.7873	1.0767e-06		-14.764	1.23072e-06		-1.40006	-1.56356e-06
	14.979	1.07757e-06		-14.9631	1.23387e-06		-1.40006	-1.56356e-06
	15.1836	1.07817e-06		-15.1601	1.23948e-06		-1.50006	-1.68098e-06
	15.3674	1.0783e-06		-15.3614	1.24114e-06		-1.70004	-1.93744e-06
	15.5673	1.07957e-06		-15.56	1.24555e-06		-1.80004	-2.04788e-06
	15.7748	1.08044e-06		-15.7571	1.25051e-06		-1.90001	-2.16155e-06
							-2.00002	-2.27925e-06

## Sheet: Figure 5g, f
Figure 5g	T	Vds = 0.1 V	Vds = 0.2 V	Vds = 0.3 V	Vds = 0.4 V	Vds = 0.5 V	Vds = 1 V		Vds = 0.1 V	Vds = 0.2 V	Vds = 0.3 V	Vds = 0.4 V	Vds = 0.5 V	Vds = 1 V
	200	9.16031e-08	1.89082e-07	2.8108e-07	3.782e-07	4.68133e-07	9.69965e-07	1000/T	ln(B/(A^(1.5)))	ln(C/(A^(1.5)))	ln(D/(A^(1.5)))	ln(E/(A^(1.5)))	ln(F/(A^(1.5)))	ln(G/(A^(1.5)))
	210	1.00702e-07	2.08944e-07	3.12737e-07	4.13816e-07	5.25458e-07	1.05143e-06	5	-24.1533	-23.4286	-23.0321	-22.7353	-22.522	-21.7935
	220	1.10721e-07	2.2026e-07	3.34185e-07	4.51855e-07	5.57285e-07	1.13471e-06	4.7619	-24.1318	-23.4019	-22.9986	-22.7185	-22.4797	-21.786
	230	1.19642e-07	2.34684e-07	3.56078e-07	4.70479e-07	5.93839e-07	1.21961e-06	4.54545	-24.1067	-23.4189	-23.002	-22.7004	-22.4906	-21.7796
	240	1.3019e-07	2.67365e-07	4.0371e-07	5.37468e-07	6.71842e-07	1.34726e-06	4.34783	-24.0959	-23.4221	-23.0052	-22.7266	-22.4938	-21.7741
	250	1.43694e-07	2.85027e-07	4.34131e-07	5.88929e-07	7.13812e-07	1.46939e-06	4.16667	-24.0752	-23.3556	-22.9435	-22.6574	-22.4342	-21.7384
	260	1.54995e-07	3.09771e-07	4.73899e-07	6.29685e-07	7.95251e-07	1.57757e-06	4	-24.0378	-23.3529	-22.9321	-22.6272	-22.4348	-21.7128
	270	1.68935e-07	3.31569e-07	4.99911e-07	6.69385e-07	8.36904e-07	1.66173e-06	3.84615	-24.0209	-23.3285	-22.9033	-22.6191	-22.3856	-21.7006
	280	1.81378e-07	3.67416e-07	5.46934e-07	7.349e-07	9.1409e-07	1.81337e-06	3.7037	-23.9914	-23.3171	-22.9065	-22.6145	-22.3912	-21.7053
	290	1.93266e-07	3.93505e-07	6.05541e-07	7.87986e-07	9.70533e-07	1.97065e-06	3.57143	-23.9749	-23.269	-22.8711	-22.5757	-22.3575	-21.6725
	300	2.09199e-07	4.28431e-07	6.36465e-07	8.58597e-07	1.05301e-06	2.14787e-06	3.44828	-23.964	-23.253	-22.822	-22.5586	-22.3502	-21.642
								3.33333	-23.9356	-23.2188	-22.823	-22.5236	-22.3195	-21.6067
Figure. 5f	Vds (V)	Slope(K)
	0.1	-0.1318
	0.2	-0.1244
	0.3	-0.1286
	0.4	-0.126
	0.5	-0.1183
	1	-0.1075

## Sheet: Supplementary Fig. 6
Supplementary Fig. 6	Raman shift (cm^-1)	Intensity	Raman shift (cm^-1)	Intensity
	50.4318	-14.3077	50.4318	-6.02797
	51.6019	-15.0322	51.6019	-5.13846
	52.7698	-15.5795	52.7698	-4.15571
	53.9375	-15.9497	53.9375	-3.07972
	55.105	-16.1427	55.105	-1.91049
	56.2746	-16.1585	56.2746	-0.64802
	57.4418	-16.1445	57.4418	-0.97902
	58.609	-15.2168	58.609	0.63403
	59.7759	-15.1981	59.7759	3.04429
	60.9428	-13.3194	60.9428	5.17483
	62.1095	-13.4825	62.1095	11.7389
	63.2781	-11.8322	63.2781	20.1119
	64.4445	-9.48718	64.4445	27.4872
	65.6108	-8.47086	65.6108	33.9441
	66.7769	-6.20513	66.7769	41.7809
	67.9428	-3.69231	67.9428	49.1981
	69.1087	-1.78089	69.1087	57.282
	70.2743	1.79021	70.2743	64.4056
	71.4398	3.39394	71.4398	70.6154
	72.6052	6.43823	72.6052	81.5944
	73.7705	10.0186	73.7705	92.5594
	74.9355	11.6084	74.9355	104.676
	76.0983	13.7576	76.0983	115.04
	77.2631	13.7436	77.2631	125.357
	78.4278	13.986	78.4278	134.247
	79.5923	13.5851	79.5923	140.662
	80.7567	12.9184	80.7567	141.366
	81.9209	11.8322	81.9209	137.883
	83.0828	9.82751	83.0828	134.569
	84.2467	9.36131	84.2467	134.634
	85.4105	10.4988	85.4105	130.364
	86.5742	8.48951	86.5742	133.487
	87.7355	7.51981	87.7355	144.895
	88.8989	6.58741	88.8989	161.664
	90.0621	7.37995	90.0621	190.2
	91.223	7.50583	91.223	226.676
	92.3859	7.22611	92.3859	266.35
	93.5487	7.04429	93.5487	300.149
	94.7092	6.67133	94.7092	323.203
	95.8717	6.45221	95.8717	334.727
	97.0319	8.14918	97.0319	333.072
	98.1941	7.03497	98.1941	313.352
	99.354	6.89977	99.354	285.981
	100.516	7.45455	100.516	252.807
	101.676	7.70163	101.676	221.343
	102.837	6.59674	102.837	199.888
	103.996	6.15851	103.996	191.916
	105.156	6.00932	105.156	193.492
	106.317	4.68065	106.317	204.671
	107.476	4.70862	107.476	225.217
	108.637	3.84615	108.637	255.594
	109.795	3.94872	109.795	279.748
	110.954	3.07692	110.954	311.179
	112.112	2.84382	112.112	333.851
	113.272	2.51282	113.272	349.935
	114.43	4.6993	114.43	363.231
	115.588	8.10723	115.588	373.002
	116.746	11.8695	116.746	375.534
	117.906	15.324	117.906	378.9
	119.063	16.8205	119.063	381.31
	120.221	14.718	120.221	386.112
	121.378	14.2424	121.378	394.061
	122.535	10.0373	122.535	401.809
	123.692	7.69697	123.692	400.443
	124.849	5.09091	124.849	397.897
	126.005	6.49883	126.005	386.107
	127.162	7.31002	127.162	366.396
	128.318	7.68765	128.318	339.86
	129.474	7.57576	129.474	316.769
	130.63	5.24476	130.63	290.807
	131.786	5.37995	131.786	266.709
	132.942	4.22378	132.942	250.438
	134.097	4.04662	134.097	235.953
	135.253	5.94872	135.253	226.177
	136.408	10.1632	136.408	220.755
	137.563	19.5105	137.563	222.937
	138.718	26.0746	138.718	227.646
	139.873	31.8695	139.873	239.221
	141.026	36.3823	141.026	256.681
	142.181	41.7156	142.181	284.051
	143.335	46.2518	143.335	311.632
	144.489	43.7203	144.489	338.662
	145.641	40.7972	145.641	368.583
	146.795	37.8228	146.795	394.881
	147.949	34.8765	147.949	409.203
	149.101	31.9021	149.101	452.452
	150.255	26.331	150.255	512.504
	151.408	24.5874	151.408	628.415
	152.559	23.3753	152.559	780.517
	153.712	23.7622	153.712	929.921
	154.863	23.4172	154.863	1028.93
	156.016	24	156.016	1059.26
	157.167	26.5408	157.167	1012.22
	158.319	28.8485	158.319	886.974
	159.47	30.4336	159.47	707.678
	160.622	32.1725	160.622	529.622
	161.772	34.0746	161.772	369.422
	162.924	36.7273	162.924	276.373
	164.074	35.669	164.074	232.005
	165.224	31.8555	165.224	216.354
	166.375	26.3683	166.375	208.065
	167.525	29.3147	167.525	202.984
	168.674	41.3846	168.674	197.021
	169.825	59.5478	169.825	189.31
	170.974	74.4429	170.974	180.359
	172.123	84.1818	172.123	172.821
	173.271	86.3823	173.271	166.797
	174.422	80.4336	174.422	158.844
	175.57	65.9301	175.57	150.611
	176.719	46.979	176.719	144.979
	177.867	26.2098	177.867	138.811
	179.015	17.0909	179.015	136.816
	180.162	18.2704	180.162	139.296
	181.31	25.8135	181.31	140.601
	182.46	29.9441	182.46	140.876
	183.607	34.1026	183.607	148.96
	184.754	34.7086	184.754	150.494
	185.901	34.289	185.901	148.886
	187.048	30.9557	187.048	145.245
	188.195	26.9744	188.195	142.238
	189.342	20.4103	189.342	137.814
	190.486	15.5758	190.486	135.814
	191.632	11.7343	191.632	131.855
	192.779	10.7506	192.779	130.41
	193.925	10.4755	193.925	131.324
	195.071	10.4848	195.071	138.396
	196.217	10.5035	196.217	140.093
	197.362	11.3893	197.362	147.394
	198.506	10.8392	198.506	149.305
	199.651	11.3287	199.651	149.301
	200.796	10.5688	200.796	147.483
	201.941	9.78089	201.941	142.061
	203.084	10.979	203.084	136.009
	204.229	13.2308	204.229	131.855
	205.374	12.7646	205.374	126.28
	206.516	11.4452	206.516	125.11
	207.661	11.3333	207.661	123.972
	208.803	11.1142	208.803	125.636
	209.947	9.82284	209.947	120.629
	211.091	8.96037	211.091	120.005
	212.233	7.24009	212.233	120.131
	213.376	6.22844	213.376	115.557
	214.518	7.50583	214.518	116.751
	215.661	6.41958	215.661	113.576
	216.802	4.85315	216.802	113.641
	217.943	5.06294	217.943	118.779
	219.086	5.62704	219.086	120.434
	220.227	7.04895	220.227	123.044
	221.37	9.0303	221.37	124.448
	222.51	9.37063	222.51	130.079
	223.651	9.77156	223.651	131.869
	224.793	12.5688	224.793	130.634
	225.933	8.17249	225.933	129.399
	227.073	26.4382	227.073	128.545
	228.213	100.704	228.213	128.392
	229.354	206.96	229.354	131.207
	230.494	320.131	230.494	131.958
	231.633	414.224	231.633	134.065
	232.772	464.895	232.772	137.879
	233.912	462.862	233.912	144.303
	235.05	411.198	235.05	149.24
	236.191	320.154	236.191	154.597
	237.33	201.021	237.33	157.716
	238.469	105.991	238.469	165.179
	239.607	59.1842	239.607	166.504
	240.745	38.4709	240.745	169.888
	241.883	34.5035	241.883	175.455
	243.021	35.2308	243.021	175.207
	244.159	29.5291	244.159	175.329
	245.297	24.2005	245.297	175.641
	246.432	20.0979	246.432	174.886
	247.57	18.7925	247.57	172.788
	248.707	16.7832	248.707	169.604
	249.844	15.5525	249.844	169.091
	250.981	15.0117	250.981	167.664
	252.118	14.8112	252.118	168.117
	253.252	14.0047	253.252	168.811
	254.389	13.8695	254.389	165.319
	255.525	13.1702	255.525	165.044
	256.662	13.9301	256.662	165.273
	257.796	12.8998	257.796	160.289
	258.932	13.1608	258.932	155.958
	260.067	12.9744	260.067	154.382
	261.201	13.4359	261.201	148.709
	262.337	13.2914	262.337	146.825
	263.472	12.1352	263.472	143.427
	264.605	10.317	264.605	136.121
	265.74	9.5338	265.74	134.107
	266.873	10.9744	266.873	133.24
	268.008	9.88811	268.008	134.075
	269.141	7.6317	269.141	131.315
	270.276	7.38928	270.276	132.205
	271.408	6.15851	271.408	131.245
	272.54	6.43357	272.54	129.184
	273.674	6.52681	273.674	128.107
	274.806	3.79953	274.806	126.587
	275.94	3.35664	275.94	122.769
	277.072	4.51748	277.072	124.252
	278.203	5.44522	278.203	121.921
	279.337	6.34033	279.337	125.096
	280.468	6.04662	280.468	125.389
	281.599	6.99301	281.599	125.054
	282.73	7.58974	282.73	124.643
	283.861	11.3427	283.861	125.828
	284.994	13.8741	284.994	119.012
	286.125	16.1352	286.125	116.984
	287.255	20.8671	287.255	113.105
	288.385	22.8065	288.385	112.005
	289.516	21.1515	289.516	110.284
	290.646	19.655	290.646	111.608
	291.775	15.655	291.775	110.965
	292.905	13.6923	292.905	110.382
	294.035	13.296	294.035	111.31
	295.164	12.8438	295.164	112.844
	296.294	13.5804	296.294	110.853
	297.423	16.4849	297.423	112.303
	298.552	17.9534	298.552	112.154
	299.681	18.0559	299.681	112.592
	300.81	16.4755	300.81	113.58
	301.938	15.986	301.938	114.96
	303.067	13.2774	303.067	112.555
	304.193	13.3846	304.193	113.725
	305.321	13.6317	305.321	114.196
	306.449	11.0862	306.449	116.895
	307.577	10.359	307.577	114.802
	308.705	10.2844	308.705	114.937
	309.831	8.92774	309.831	115.133
	310.958	9.79487	310.958	114.298
	312.086	9.69231	312.086	113.082
	313.211	9.27273	313.211	113.814
	314.338	7.94406	314.338	112.089
	315.463	9.44988	315.463	115.538
	316.59	8.44289	316.59	113.622
	317.717	9.48252	317.717	113.165
	318.841	11.2261	318.841	112.578
	319.967	14.331	319.967	112.336
	321.092	15.9068	321.092	113.291
	322.218	19.9627	322.218	115.608
	323.342	22.5361	323.342	115.986
	324.466	23.3333	324.466	116.177
	325.591	24.8159	325.591	116.662
	326.715	25.4499	326.715	117.385
	327.84	23.9208	327.84	114.783
	328.964	22.8671	328.964	113.576
	330.087	19.5897	330.087	115.193
	331.21	16.8858	331.21	114.718
	332.335	14.1399	332.335	117.72
	333.458	12.5688	333.458	118.27
	334.58	11.9534	334.58	115.58
	335.703	10.5455	335.703	114.667
	336.827	11.2774	336.827	115.753
	337.949	11.683	337.949	115.436
	339.071	11.9347	339.071	116.695
	340.193	12.648	340.193	115.697
	341.315	12.0093	341.315	115.734
	342.436	12.1911	342.436	119.408
	343.558	10.6527	343.558	120.541
	344.679	8.89044	344.679	116.033
	345.801	7.47786	345.801	110.298
	346.922	3.25408	346.922	111.156
	348.043	0.97436	348.043	109.193
	349.163	-2.56876	349.163	108.587
	350.284	-3.58974	350.284	111.273
	351.405	-4.27972	351.405	107.618
	352.525	-5.16084	352.525	108.732
	353.645	-3.58042	353.645	114.578
	354.763	-4.70396	354.763	115.59
	355.883	-3.92075	355.883	117.469
	357.003	-3.54779	357.003	115.552
	358.123	-4.18648	358.123	117.04
	359.242	-3.39394	359.242	116.019
	360.36	-4.65734	360.36	117.03
	361.479	-4.63869	361.479	115.338
	362.598	-6.11189	362.598	111.473
	363.715	-6.331	363.715	111.883
	364.834	-5.65967	364.834	111.487
	365.951	-7.97669	365.951	114.121
	367.07	-6.92774	367.07	119.8
	368.188	-6.42424	368.188	119.86
	369.304	-6.662	369.304	123.152
	370.423	-5.57576	370.423	126.536
	371.539	-5.82751	371.539	129.473
	372.657	-6.68998	372.657	127.473
	373.772	-7.81818	373.772	126.974
	374.89	-7.95338	374.89	125.068
	376.006	-8.40093	376.006	121.193
	377.121	-9.11888	377.121	119.702
	378.238	-7.41259	378.238	116.667
	379.353	-5.94872	379.353	115.408
	380.468	-5.54312	380.468	114.974
	381.585	-4.12587	381.585	114.774
	382.7	-4.19114	382.7	117.427
	383.814	-3.37529	383.814	114.974
	384.929	-2.16783	384.929	119.753
	386.043	-1.79021	386.043	117.156
	387.159	-2.25175	387.159	117.786
	388.273	-0.34033	388.273	117.734
	389.387	0.48019	389.387	116.942
	390.501	2.31235	390.501	115.995
	391.614	2.51748	391.614	116.075
	392.728	2.59207	392.728	111.17
	393.841	2.69464	393.841	112.336
	394.954	4.21445	394.954	113.534
	396.067	4.40559	396.067	116.466
	397.18	3.41725	397.18	113.184
	398.293	3.8042	398.293	116.998
	399.406	6.65734	399.406	117.632
	400.518	5.94872	400.518	118.96
	401.631	6.15385	401.631	118.382
	402.743	6.01865	402.743	120.648
	403.855	4.29371	403.855	116.835
	404.965	1.89277	404.965	122.601
	406.077	-0.69464	406.077	124.373
	407.188	-3.73893	407.188	121.301
	408.3	-6.04196	408.3	121.38
	409.409	-5.18881	409.409	123.814
	410.521	-4.02331	410.521	124.382
	411.632	-3.17016	411.632	125.828
	412.741	-2.66667	412.741	126.117
	413.852	-2.02797	413.852	128.228
	414.962	-2.52214	414.962	126.783
	416.071	-3.52448	416.071	127.79
	417.182	-4.94639	417.182	122.033
	418.29	-6.02797	418.29	120.028
	419.4	-7.3007	419.4	119.124
	420.508	-6.38228	420.508	116.867
	421.618	-6.67599	421.618	112.611
	422.726	-6.2331	422.726	113.254
	423.836	-6.94172	423.836	114.872
	424.943	-8.82984	424.943	116.886
	426.05	-10.0233	426.05	119.897
	427.16	-10.0653	427.16	121.576
	428.267	-10.014	428.267	122.177
	429.374	-9.3986	429.374	125.119
	430.483	-9.73427	430.483	122.615
	431.589	-8.65734	431.589	117.781
	432.696	-7.89744	432.696	112.741
	433.802	-6.54079	433.802	112.541
	434.911	-6.23776	434.911	110.298
	436.017	-7.83683	436.017	110.191
	437.123	-8.76457	437.123	114.168
	438.229	-8.37296	438.229	113.855
	439.335	-8.9324	439.335	114.242
	440.44	-9.01166	440.44	116.252
	441.546	-10.5828	441.546	115.52
	442.651	-11.1935	442.651	115.52
	443.756	-10.2984	443.756	114.643
	444.861	-9.24476	444.861	113.594
	445.966	-9.17016	445.966	110.783
	447.071	-9.07692	447.071	113.221
	448.176	-8.34965	448.176	117.086
	449.28	-6.91841	449.28	117.921
	450.385	-5.01166	450.385	120.364
	451.489	-4.45221	451.489	123.361
	452.591	-3.95338	452.591	124.261
	453.695	-3.31935	453.695	125.921
	454.799	-3.75758	454.799	122.699
	455.903	-3.84615	455.903	118.294
	457.005	-4.45221	457.005	114.009
	458.108	-4.11189	458.108	115.007
	459.212	-3.58974	459.212	114.779
	460.313	-2.51282	460.313	116.681
	461.416	-0.30769	461.416	121.114
	462.519	-0.02797	462.519	121.343
	463.62	2.34965	463.62	124.382
	464.722	3.96737	464.722	126.531
	465.823	4.86713	465.823	125.235
	466.925	6.50816	466.925	126.233
	468.026	7.31935	468.026	125.086
	469.128	8.54079	469.128	126.093
	470.228	8.68065	470.228	125.492
	471.33	8.77855	471.33	127.832
	472.429	10	472.429	129.79
	473.529	9.46853	473.529	125.478
	474.63	8.42424	474.63	124.914
	475.73	8.10723	475.73	122.685
	476.829	7.50583	476.829	119.557
	477.93	6.41026	477.93	119.212
	479.029	5.83683	479.029	118.2
	480.128	5.87879	480.128	118.685
	481.227	4.94639	481.227	117.296
	482.327	5.24009	482.327	118.471
	483.426	6.30769	483.426	123.483
	484.524	6.04662	484.524	121.352
	485.622	5.4965	485.622	121.156
	486.72	4.67133	486.72	119.58
	487.818	4.39161	487.818	119.357
	488.916	3.19347	488.916	120.401
	490.013	2.40093	490.013	119.077
	491.111	1.23077	491.111	115.026
	492.208	-0.55478	492.208	114.611
	493.305	-1.25408	493.305	117.221
	494.402	-2.48951	494.402	121.501
	495.499	-2.53147	495.499	123.206
	496.596	-2.11189	496.596	124.537
	497.693	-1.23077	497.693	125.496
	498.788	0.11189	498.788	126.081
	499.884	1.91608	499.884	126.294

## Sheet: Supplementary Fig. 7
Supplementary Fig. 7	Time (s)	R (Ω) at V = 0.1 V	R (Ω) at V = 0.5 V	R (Ω) at V = 1 V
	0	4992.55	4255.59	3581.33
	0.1	4995.62	4245.13	3582.51
	0.199	4990.21	4253.79	3583.51
	0.3	4982.16	4257.25	3597.31
	0.4	4986.22	4255.61	3595.09
	0.5	4996.08	4255.8	3593.69
	0.61	4999.09	4256.96	3594.3
	0.7	4986.42	4255.17	3596.91
	0.8	4994.97	4254.28	3599.36
	0.9	5002.49	4254.8	3601.78
	1	4992.43	4251.73	3600.59
	1.1	5000.55	4264.07	3592.97
	1.2	4994.3	4260.22	3602.95
	1.3	4993.07	4261.72	3608.72
	1.399	4991.09	4257.39	3605.26
	1.5	4982.89	4260.22	3606.17
	1.6	4985.22	4261.52	3594.15
	1.7	4985.18	4263.4	3604.05
	1.8	4991.67	4258.59	3602.87
	1.9	4986.83	4256.41	3605.04
	2	4983.41	4254.94	3611.27
	2.1	4975.36	4261.08	3609.46
	2.2	4979.43	4259.68	3608.68
	2.3	4979.4	4255.35	3604.23
	2.437	4980.28	4255.11	3604.91
	2.5	4997.7	4258.31	3603.83
	2.6	4995.87	4255.4	3602.71
	2.7	4983.22	4264.44	3607.07
	2.8	4983.21	4263.63	3608.42
	2.9	4989.25	4262.41	3607.44
	3	4996.27	4265.5	3604.88
	3.1	4993.42	4251.65	3611.13
	3.21	4991.62	4254.1	3610.12
	3.3	4997.65	4254.38	3615.22
	3.4	4990.26	4256.45	3614.71
	3.5	4986.25	4250.66	3609.41
	3.6	4980	4254.75	3604.48
	3.7	4992.66	4256.44	3605.74
	3.8	4999.59	4249.51	3610.24
	3.9	4995.23	4255.63	3610.18
	4	4996.03	4251.84	3612.47
	4.1	4991.64	4250.6	3612.19
	4.2	4988.57	4247.54	3608.48
	4.31	4982.43	4246.85	3612.45
	4.4	4989.54	4255.28	3600.3
	4.5	4985.46	4250.96	3604.97
	4.6	4982.81	4245.13	3600.75
	4.7	4986.22	4248.55	3605.53
	4.8	4996.02	4245.83	3604.91
	4.9	4998.05	4244.78	3603.59
	5	4997.41	4256.13	3608.64
	5.1	4994.42	4251.55	3607.12
	5.2	4999.96	4252.98	3604.74
	5.3	4994.52	4246.39	3605.16
	5.4	4992.21	4246.46	3602.64
	5.5	4995.68	4243.62	3605.86
	5.6	4997.81	4249.17	3598.3
	5.7	5001.7	4249.02	3603.93
	5.8	4997.7	4249.19	3604.66
	5.9	4992.34	4245.72	3605.39
	6.001	4995.95	4245.39	3605.11
	6.1	4999.03	4241.91	3604.74
	6.2	4989.86	4245.97	3609.36
	6.3	4994.76	4250.94	3607.53
	6.401	4994.31	4252.47	3609.61
	6.5	4985.47	4253.29	3608.26
	6.601	4987.06	4253.73	3607.03
	6.701	4987.43	4252.36	3614.32
	6.801	4985.72	4255.57	3611.29
	6.901	4978.4	4251.79	3609.15
	7.001	4969.31	4253.03	3610.78
	7.101	4974.93	4247.17	3610.01
	7.2	4970.23	4250.64	3616.05
	7.301	4975.53	4247.43	3616.03
	7.401	4978.19	4250.38	3615.8
	7.501	4979.22	4246.4	3613.2
	7.601	4971.95	4243.31	3615.41
	7.701	4981.27	4246.63	3611.28
	7.801	4981.87	4245.18	3613.38
	7.901	4979.76	4248.97	3614.55
	8.001	4981.4	4241.67	3617.15
	8.101	4977.85	4243.86	3611.47
	8.201	4986.44	4246.07	3610.94
	8.301	4998.04	4241	3624.3
	8.4	4995.85	4249.54	3629.24
	8.501	4984.7	4245.98	3618.5
	8.601	4982.43	4250.59	3615.2
	8.701	4977.56	4248.19
	8.801	4971.56	4245.9
	8.901	4988.52	4248.63
	9.001	4988.07	4246.02
	9.101	4980.05	4238.59
	9.201	4983.43	4246.48
	9.311	4979.38	4242
	9.401	4982.5	4240.27
	9.501	4983.32	4243.53
	9.6	4988.65	4245.15
	9.701	4980.48	4250.04
	9.801	4990.78	4250.87
	9.9	4981.47	4247.9
	10.001	4984.79	4245.02
	10.101	4978.85	4245.89
	10.201	4972.35	4246.83
	10.301	4982.23	4241.81
	10.401	4983.88	4242.45
	10.501	4981.25	4249.43
	10.601	4977.43	4241.54
	10.7	4981.08	4246.77
	10.801	4987.68	4242.61
	10.901	4976.27	4245.98
	11.001	4967.01	4238.93
	11.101	4974.24	4247.87
	11.201	4979.16	4240.2
	11.301	4972.35	4247.8
	11.401	4977.79	4252.27
	11.501	4972.88	4241.96
	11.601	4970.76	4247.87
	11.701	4980.41	4242.99
	11.801	4972.57	4243.58
	11.902	4972.76	4247.5
	12.001	4988.43	4245.49
	12.101	4987.4	4236.92
	12.201	4974.3	4234.33
	12.301	4973.55	4244.29
	12.401	4972.37	4244.8
	12.501	4978.87	4245.71
	12.601	4970.25	4243.92
	12.701	4979.53	4245.85
	12.801	4977.12	4242.07
	12.901	4973.84	4250.64
	13.001	4973.81	4248.65
	13.1	4980.77	4245.92
	13.201	4977.04	4243.87
	13.301	4964.54	4245.42
	13.401	4973.95	4246.18
	13.501	4970	4250.7
	13.601	4970.37	4243.35
	13.701	4974.76	4243.46
	13.801	4975.79	4243.3
	13.901	4974.66	4244.25
	14.001	4978.04	4240.36
	14.101	4974.05	4249.6
	14.2	4980.77	4237.49
	14.301	4980.85	4236.87
	14.401	4985.1	4249.93
	14.501	4984.25	4244.14
	14.601	4984.58	4243.76
	14.701	4980.8	4249.95
	14.801	4985.72	4247.38
	14.9	4981.42	4237.76
	15.001	4983.12	4244.01
	15.101	4974.89	4247.56
	15.201	4981.13	4247.49
	15.301	4981.37	4244.77
	15.401	4978.57	4246.85
	15.501	4983.28	4244.14
	15.601	4982.19	4249.08
	15.701	4989.24	4247.2
	15.801	4985.3	4253.33
	15.901	4977.63	4250.06
	16.001	4975.85	4256.65
	16.101	4985.2	4252.94
	16.201	4979.09	4251.39
	16.301	4980.39	4249.18
	16.401	4983.19	4249.95
	16.501	4989.56	4249.72
	16.601	4984.33	4253.79
	16.701	4987.75	4252.51
	16.801	4976.84	4247.37
	16.901	4974.86	4251.06
	17.001	4977.42	4254.19
	17.101	4971.2	4259.78
	17.201	4990.08	4256.98
	17.301	4980.22	4251.87
	17.401	4993.57
	17.501	4982.92
	17.601	4980.83
	17.701	4994.89
	17.801	4995.24
	17.901	4993.88
	18.001	4996.15
	18.101	4994.52
	18.201	4994.56
	18.301	4992.81
	18.401	4991.5
	18.501	4998.15
	18.601	4996.28
	18.701	4990.83
	18.801	4992.33
	18.901	4998.5
	19.001	5001.63
	19.101	4995.06
	19.201	4997.45
	19.301	4993.47
	19.401	4996.97
	19.501	4984.69
	19.601	4999.53
	19.701	4991.29
	19.801	5003.83
	19.901	5000.99
	20.001	4989.01
	20.101	4991.18
	20.201	4990.1
	20.302	4989.84
	20.401	4986.44
	20.501	4996.75
	20.601	4981.36
	20.701	4990.17
	20.801	4993.88
	20.902	4995.02
	21.002	4994.93
	21.102	5002.73
	21.201	4998.34
	21.301	4991.75
	21.402	4991.55
	21.502	4999.33
	21.601	4991.75
	21.702	4995.24
	21.802	4987.38
	21.902	4985.64
	22.002	4989.82
	22.102	4988.04
	22.202	4980.8
	22.302	4989.65
	22.401	4974.09
	22.502	4977.62
	22.602	4977.09
	22.702	4986.97
	22.802	4985.18
	22.902	4994.16
	23.002	4979.61
	23.102	4981.31
	23.202	4984.87
	23.302	4980.53
	23.402	4972.94
	23.502	4988.33
	23.601	4989.72
	23.702	4986.64
	23.802	4983.63
	23.902	4986.54
	24.002	4980.15
	24.102	4989.97
	24.202	4996.99
	24.302	4993.61
	24.402	4994.07
	24.502	4994.23
	24.602	5001
	24.702	5001.89
	24.801	4986.83
	24.901	4995.14
	25.002	4999.39
	25.102	4989.89
	25.202	4999.93
	25.302	5001.68
	25.402	4991.92
	25.502	4988.98
	25.602	4982.48
	25.702	4982.42
	25.802	4988.43
	25.901	4999.91
	26.002	4990.03
	26.102	4993.47
	26.202	5001.61
	26.302	4992.34
	26.402	4984.42
	26.502	4994.81
	26.602	4994.12
	26.702	4990.12
	26.802	4990.76
	26.902	4983.21
	27.002	4983.29
	27.101	4991.52
	27.202	4989.87
	27.302	4988.32
	27.402	4993.24
	27.502	4991.65
	27.602	4987.71
	27.702	4983.94
	27.802	4985.6
	27.902	4988.79
	28.002	4976.54

## Sheet: Supplementary Fig. 10
Supplementary Fig. 10		MoTe2		Mo6Te6
		Energy (keV)	Intensity (arb. u.)	Energy (keV)	Intensity (arb. u.)
				3.75	0
				8.75	0
				13.75	0
				18.75	0
				23.75	0
				28.75	0
				33.75	0
				38.75	0
				43.75	0
				48.75	0
				53.75	0
				58.75	0
				63.75	0
				68.75	0
				73.75	0
				78.75	0
				83.75	0
				88.75	0
				93.75	0
				98.75	0
		103.75	0	103.75	0
		108.75	0	108.75	0
		113.75	0	113.75	0
		118.75	0	118.75	0
		123.75	0	123.75	0
		128.75	0	128.75	0
		133.75	0	133.75	0
		138.75	0	138.75	0
		143.75	0	143.75	0
		148.75	0	148.75	0
		153.75	17.1001	153.75	15.5117
		158.75	11.3142	158.75	7.26627
		163.75	16.0592	163.75	11.31
		168.75	20.9595	168.75	7.80092
		173.75	18.5942	173.75	15.6217
		178.75	20.0467	178.75	12.2332
		183.75	14.3119	183.75	10.1588
		188.75	15.8233	188.75	13.7627
		193.75	17.3261	193.75	7.96008
		198.75	17.589	198.75	11.7906
		203.75	16.7656	203.75	20.653
		208.75	12.3441	208.75	17.3163
		213.75	25.9008	213.75	12.8044
		218.75	27.1709	218.75	15.9672
		223.75	17.6642	223.75	16.1161
		228.75	32.7511	228.75	26.5633
		233.75	37.0484	233.75	25.0946
		238.75	35.1298	238.75	44.5733
		243.75	31.9423	243.75	36.2219
		248.75	36.3296	248.75	47.2004
		253.75	50.9858	253.75	42.4131
		258.75	45.8207	258.75	40.081
		263.75	52.6979	263.75	44.6252
		268.75	50.191	268.75	41.4346
		273.75	37.4776	273.75	35.8385
		278.75	43.5275	278.75	38.2168
		283.75	29.715	283.75	36.0563
		288.75	41.5385	288.75	37.4112
		293.75	33.7648	293.75	25.0631
		298.75	24.0529	298.75	23.8674
		303.75	16.2612	303.75	21.9919
		308.75	20.2831	308.75	14.6557
		313.75	11.7592	313.75	12.1352
		318.75	8.61035	318.75	11.0855
		323.75	7.64362	323.75	10.4155
		328.75	8.27602	328.75	5.99607
		333.75	6.99855	333.75	2.06327
		338.75	2.16395	338.75	3.95546
		343.75	7.25033	343.75	1.19722
		348.75	8.58849	348.75	1.07354
		353.75	3.37281	353.75	2.95064
		358.75	3.02366	358.75	5.99444
		363.75	5.42622	363.75	5.78563
		368.75	5.99526	368.75	5.96791
		373.75	3.62573	373.75	6.0575
		378.75	7.08817	378.75	6.01333
		383.75	5.95278	383.75	5.71803
		388.75	8.01582	388.75	9.42693
		393.75	11.8375	393.75	4.00974
		398.75	7.56061	398.75	11.7569
		403.75	6.96451	403.75	7.6716
		408.75	13.6509	408.75	3.06006
		413.75	8.04949	413.75	10.5121
		418.75	9.96648	418.75	6.98363
		423.75	16.4915	423.75	4.02336
		428.75	19.1304	428.75	7.01078
		433.75	13.8992	433.75	7.05683
		438.75	19.6608	438.75	6.00459
		443.75	29.3422	443.75	6.70892
		448.75	23.4339	448.75	10.5644
		453.75	17.7599	453.75	7.74757
		458.75	28.1322	458.75	13.7212
		463.75	13.0462	463.75	18.9297
		468.75	16.2625	468.75	4.99998
		473.75	12.1682	473.75	15.7226
		478.75	13.2104	478.75	15.2832
		483.75	11.7458	483.75	7.99997
		488.75	13.5314	488.75	12.1153
		493.75	7.74475	493.75	13.3408
		498.75	15.481	498.75	13.4222
		503.75	14.9782	503.75	17.5987
		508.75	13.6919	508.75	16.6812
		513.75	8.98968	513.75	8.11253
		518.75	12.0836	518.75	15.6668
		523.75	8.31499	523.75	13.864
		528.75	8.45628	528.75	12.0466
		533.75	16.9462	533.75	9.41167
		538.75	7.29692	538.75	9.94881
		543.75	5.73191	543.75	7.10733
		548.75	4.96269	548.75	5.01407
		553.75	14.5999	553.75	8.83705
		558.75	5.00038	558.75	6.00539
		563.75	8.96927	563.75	9.11675
		568.75	8.00245	568.75	4.56753
		573.75	11.9995	573.75	3.23342
		578.75	6.16277	578.75	2.91148
		583.75	5.9409	583.75	3.29499
		588.75	4.06944	588.75	3.03406
		593.75	4.40376	593.75	2
		598.75	3.99671	598.75	7.37161
		603.75	4.85553	603.75	4.49461
		608.75	5.02751	608.75	1
		613.75	6.15076	613.75	2.9538
		618.75	4.0145	618.75	2.01409
		623.75	1	623.75	2.78101
		628.75	2	628.75	2.04638
		633.75	4.45415	633.75	4.42469
		638.75	2.02231	638.75	1.99984
		643.75	3	643.75	3.00001
		648.75	3.13211	648.75	2.96598
		653.75	3.00259	653.75	3.11152
		658.75	2.75889	658.75	3.11218
		663.75	1.04615	663.75	1.68685
		668.75	1.11754	668.75	1.98501
		673.75	1	673.75	4
		678.75	2.83597	678.75	0.89626
		683.75	5.87679	683.75	1.98682
		688.75	4.99776	688.75	1
		693.75	2.13577	693.75	1.33392
		698.75	2.00004	698.75	1
		703.75	2	703.75	4
		708.75	2.6998	708.75	0
		713.75	1.03515	713.75	5.93061
		718.75	1.69275	718.75	1
		723.75	0.00648	723.75	1.00076
		728.75	2	728.75	2
		733.75	3.09926	733.75	1
		738.75	0.000925863	738.75	2
		743.75	3.14562	743.75	1
		748.75	4.01524	748.75	3.00043
		753.75	3	753.75	1
		758.75	3.99938	758.75	1.93503
		763.75	3.27872	763.75	3.99669
		768.75	2.69566	768.75	3.71457
		773.75	1.40509	773.75	2.23891
		778.75	4.95291	778.75	0.000345514
		783.75	3.13577	783.75	6.89251
		788.75	7.1068	788.75	2
		793.75	1.92763	793.75	3
		798.75	2.19689	798.75	1.13352
		803.75	3.62898	803.75	2.00766
		808.75	5.97246	808.75	1.29907
		813.75	1.85691	813.75	4.83248
		818.75	3	818.75	3.02089
		823.75	4.3771	823.75	1.06159
		828.75	1.39718	828.75	1.8915
		833.75	4.8417	833.75	1
		838.75	2.23539	838.75	1.88658
		843.75	3.67238	843.75	7.32437
		848.75	4.01395	848.75	0
		853.75	5.44244	853.75	2
		858.75	3	858.75	0.7015
		863.75	2.9958	863.75	3.9544
		868.75	1	868.75	5.12568
		873.75	1.03696	873.75	1.00053
		878.75	3	878.75	0
		883.75	3.03632	883.75	3.08777
		888.75	1.97229	888.75	0
		893.75	1	893.75	1
		898.75	0.00146	898.75	1.26919
		903.75	2.70323	903.75	1
		908.75	2	908.75	1.00002
		913.75	2	913.75	1
		918.75	4.91033	918.75	2
		923.75	0	923.75	1
		928.75	4.40726	928.75	0
		933.75	5	933.75	0.99671
		938.75	4	938.75	0.95214
		943.75	4	943.75	0
		948.75	0.99932	948.75	1.99997
		953.75	0.88532	953.75	2.96662
		958.75	3.90144	958.75	2.00409
		963.75	1.00078	963.75	2.97004
		968.75	2.99858	968.75	0.00653
		973.75	2.23888	973.75	1.99982
		978.75	1.28942	978.75	1.99754
		983.75	1	983.75	1.16352
		988.75	1.99559	988.75	3
		993.75	2	993.75	1.0462
		998.75	1.62334	998.75	5.15694
		1003.75	3.99569	1003.75	4.4126
		1008.75	2.304	1008.75	0.99997
		1013.75	2	1013.75	0.74513
		1018.75	2	1018.75	0
		1023.75	2.23888	1023.75	2.06587
		1028.75	4.00005	1028.75	1
		1033.75	2.0022	1033.75	1
		1038.75	2.40515	1038.75	2
		1043.75	2	1043.75	1.00044
		1048.75	4.5922	1048.75	0.99995
		1053.75	2	1053.75	0.65646
		1058.75	3	1058.75	3.87808
		1063.75	0.99964	1063.75	0.91221
		1068.75	2.72299	1068.75	4.00132
		1073.75	1.33268	1073.75	1.93835
		1078.75	1.99778	1078.75	3.11065
		1083.75	1.98726	1083.75	1.31991
		1088.75	2.99897	1088.75	0.59773
		1093.75	2.9229	1093.75	1.91685
		1098.75	3.00002	1098.75	1.00429
		1103.75	3.27688	1103.75	2.64919
		1108.75	2	1108.75	6.00014
		1113.75	3	1113.75	0.30786
		1118.75	3	1118.75	1.36962
		1123.75	3	1123.75	2.00593
		1128.75	3.55701	1128.75	2.81217
		1133.75	4.23154	1133.75	1.00402
		1138.75	0	1138.75	1.99813
		1143.75	2	1143.75	0.09927
		1148.75	3	1148.75	1.01232
		1153.75	1	1153.75	1
		1158.75	1.99756	1158.75	4.99991
		1163.75	2.99482	1163.75	0
		1168.75	0.42145	1168.75	0.10517
		1173.75	1.41569	1173.75	2
		1178.75	2	1178.75	7.62245e-05
		1183.75	3.01736	1183.75	1
		1188.75	1.88532	1188.75	1
		1193.75	2	1193.75	1
		1198.75	0	1198.75	1.01524
		1203.75	0	1203.75	1.86488
		1208.75	2	1208.75	0.19563
		1213.75	1.00001	1213.75	1
		1218.75	2.90018	1218.75	1
		1223.75	2	1223.75	1
		1228.75	1	1228.75	2
		1233.75	0	1233.75	1
		1238.75	1	1238.75	3.99701
		1243.75	0	1243.75	1.99959
		1248.75	2.99941	1248.75	0.23539
		1253.75	2	1253.75	2
		1258.75	0.33634	1258.75	2
		1263.75	1	1263.75	2
		1268.75	1	1268.75	0
		1273.75	3.00397	1273.75	1.66373
		1278.75	3	1278.75	2
		1283.75	1	1283.75	2.00373
		1288.75	0	1288.75	2.00017
		1293.75	1	1293.75	0
		1298.75	0	1298.75	1.93695
		1303.75	2	1303.75	0
		1308.75	0	1308.75	3.99966
		1313.75	3.11259	1313.75	0.88663
		1318.75	0	1318.75	1.04237
		1323.75	3	1323.75	5.46431e-07
		1328.75	2	1328.75	0
		1333.75	3	1333.75	2.59499
		1338.75	0	1338.75	1.23776
		1343.75	2.87612	1343.75	1.0001
		1348.75	0	1348.75	2
		1353.75	3	1353.75	0.00501
		1358.75	1	1358.75	0
		1363.75	3.00123	1363.75	2.63045
		1368.75	1	1368.75	2
		1373.75	2	1373.75	1
		1378.75	4.99999	1378.75	1.94469
		1383.75	1.99997	1383.75	1
		1388.75	1	1388.75	2
		1393.75	2.02762	1393.75	2.05821
		1398.75	1.83385	1398.75	3.00203
		1403.75	2.92607	1403.75	1.04266
		1408.75	0	1408.75	0
		1413.75	2.93063	1413.75	2.00004
		1418.75	1	1418.75	1.99026
		1423.75	1.76461	1423.75	0.00329
		1428.75	3.99972	1428.75	1
		1433.75	1.00034	1433.75	1.85718
		1438.75	0.94607	1438.75	0
		1443.75	3.92393	1443.75	1
		1448.75	3.96848	1448.75	0
		1453.75	2.63419	1453.75	0
		1458.75	1.97725	1458.75	0
		1463.75	1	1463.75	0.00063587
		1468.75	2.17058	1468.75	1
		1473.75	1	1473.75	1
		1478.75	3.955	1478.75	2.16095
		1483.75	0.63475	1483.75	1
		1488.75	5.04992	1488.75	0
		1493.75	5	1493.75	2
		1498.75	1	1498.75	2.00083
		1503.75	2.99505	1503.75	1
		1508.75	2.99292	1508.75	2.00001
		1513.75	4	1513.75	4.05297
		1518.75	4.00078	1518.75	3
		1523.75	0.40501	1523.75	0
		1528.75	3	1528.75	0.09855
		1533.75	2.98743	1533.75	2.16672e-05
		1538.75	2.28435	1538.75	0
		1543.75	5.30602	1543.75	0
		1548.75	0	1548.75	0
		1553.75	1.11195	1553.75	4.99996
		1558.75	5.94223	1558.75	0
		1563.75	3	1563.75	2.01514
		1568.75	2	1568.75	0.000134602
		1573.75	4.00115	1573.75	0
		1578.75	3	1578.75	1
		1583.75	1	1583.75	0
		1588.75	1	1588.75	0.000966869
		1593.75	3	1593.75	2
		1598.75	6.99984	1598.75	0
		1603.75	0.9525	1603.75	0.07598
		1608.75	0.18397	1608.75	2
		1613.75	1.76461	1613.75	2.98604
		1618.75	1.02976	1618.75	2.13171
		1623.75	2	1623.75	1.01199
		1628.75	1.25364	1628.75	0.99969
		1633.75	2	1633.75	1
		1638.75	2.01473	1638.75	1.00035
		1643.75	2.09982	1643.75	2.97491
		1648.75	3.30055	1648.75	1.98537
		1653.75	5.96269	1653.75	0
		1658.75	5.06976	1658.75	1.99915
		1663.75	7.04386	1663.75	3.61251
		1668.75	7.06225	1668.75	2.11468
		1673.75	7.02411	1673.75	4.40848
		1678.75	8.00034	1678.75	2.99485
		1683.75	5.04846	1683.75	5.17993
		1688.75	5.99649	1688.75	8.26065
		1693.75	9.08958	1693.75	5.63575
		1698.75	12.4324	1698.75	6.60924
		1703.75	9.34428	1703.75	13.3057
		1708.75	10.3471	1708.75	6.70953
		1713.75	11.6507	1713.75	12.9857
		1718.75	9.57741	1718.75	10.2765
		1723.75	8.53453	1723.75	10.9647
		1728.75	11.0252	1728.75	6.95105
		1733.75	16.7525	1733.75	16.734
		1738.75	15.8996	1738.75	20.2924
		1743.75	14.5435	1743.75	12.7692
		1748.75	18.1148	1748.75	17.3111
		1753.75	15.0346	1753.75	8.90036
		1758.75	15.3098	1758.75	7.3386
		1763.75	12.7002	1763.75	12.4867
		1768.75	8.62709	1768.75	8.16423
		1773.75	14.7048	1773.75	11.3207
		1778.75	9.68124	1778.75	6.53436
		1783.75	5.93506	1783.75	10.1664
		1788.75	6.78077	1788.75	2.7038
		1793.75	5.95735	1793.75	5.01581
		1798.75	2.98835	1798.75	5.2
		1803.75	4.67584	1803.75	4.26614
		1808.75	1.99573	1808.75	5.02901
		1813.75	3.04745	1813.75	3.75276
		1818.75	5.1988	1818.75	3.19865
		1823.75	2.76129	1823.75	1.44587
		1828.75	2	1828.75	1
		1833.75	2	1833.75	2.00536
		1838.75	1.87473	1838.75	1.11247
		1843.75	2	1843.75	1
		1848.75	4	1848.75	1.63505
		1853.75	3	1853.75	3.26942
		1858.75	3.98887	1858.75	1
		1863.75	1.00219	1863.75	1.34697e-05
		1868.75	2.99998	1868.75	2.12734
		1873.75	0.91239	1873.75	0.99997
		1878.75	3.99953	1878.75	1
		1883.75	0	1883.75	1
		1888.75	1.92994	1888.75	1.70101
		1893.75	1.00054	1893.75	0
		1898.75	1	1898.75	1.08137
		1903.75	1.41379	1903.75	0.9993
		1908.75	1.0422	1908.75	0.000465274
		1913.75	1	1913.75	0.03779
		1918.75	2.48126	1918.75	2
		1923.75	0	1923.75	0
		1928.75	3.00016	1928.75	0.87264
		1933.75	4	1933.75	1
		1938.75	1.88532	1938.75	0
		1943.75	3.98752	1943.75	1.99903
		1948.75	1.99445	1948.75	0.77587
		1953.75	2.89993	1953.75	3
		1958.75	0	1958.75	2.05647
		1963.75	5.19373	1963.75	3.98877
		1968.75	1.00001	1968.75	0.99995
		1973.75	2.00021	1973.75	2.22513
		1978.75	0	1978.75	0.03725
		1983.75	1.10507	1983.75	1
		1988.75	5.55508	1988.75	1
		1993.75	2	1993.75	1.00001
		1998.75	2.41054	1998.75	2.14855
		2003.75	3.86868	2003.75	1.73988
		2008.75	2.00054	2008.75	0
		2013.75	1	2013.75	2.04402
		2018.75	0.00131	2018.75	1.76867
		2023.75	3	2023.75	2
		2028.75	3.08646	2028.75	2
		2033.75	1	2033.75	1.93913
		2038.75	1.99999	2038.75	1
		2043.75	5	2043.75	0.11468
		2048.75	0.99932	2048.75	0.99989
		2053.75	5.11829	2053.75	4.00253
		2058.75	1	2058.75	0.00329
		2063.75	3.42068	2063.75	2.44585
		2068.75	1	2068.75	2.99987
		2073.75	4	2073.75	2
		2078.75	1.56554	2078.75	2
		2083.75	0.0022	2083.75	3.63074
		2088.75	1	2088.75	0
		2093.75	3	2093.75	1.00002
		2098.75	3.02554	2098.75	4
		2103.75	4.00008	2103.75	1.82095
		2108.75	4.80433	2108.75	0.00531
		2113.75	3.99425	2113.75	1
		2118.75	3	2118.75	0.39432
		2123.75	1.72222	2123.75	1.42195
		2128.75	1.63948	2128.75	1.17982
		2133.75	0.10683	2133.75	1.00009
		2138.75	1.00098	2138.75	1.04068
		2143.75	1.98544	2143.75	2
		2148.75	5.0019	2148.75	4.83533
		2153.75	2.94191	2153.75	1.36009
		2158.75	2	2158.75	0.99999
		2163.75	1	2163.75	2.36534
		2168.75	1.97908	2168.75	2
		2173.75	4	2173.75	1.00002
		2178.75	0	2178.75	1.30167
		2183.75	2.10507	2183.75	0.99987
		2188.75	3.99954	2188.75	4
		2193.75	3	2193.75	0
		2198.75	5.99999	2198.75	3.80143
		2203.75	4.88848	2203.75	2.56323
		2208.75	4.99619	2208.75	2.48199
		2213.75	5.81131	2213.75	0.99999
		2218.75	4.99564	2218.75	5.12864
		2223.75	9.23007	2223.75	5.47704
		2228.75	5.89157	2228.75	8.9563
		2233.75	9.71324	2233.75	11.1524
		2238.75	11.6528	2238.75	10.2465
		2243.75	10.5326	2243.75	23.015
		2248.75	11.7294	2248.75	7.83204
		2253.75	20.1637	2253.75	16.2534
		2258.75	13.2817	2258.75	8.93366
		2263.75	22.4173	2263.75	17.9366
		2268.75	22.5312	2268.75	33.3691
		2273.75	22.7853	2273.75	22.3256
		2278.75	22.3871	2278.75	32.0077
		2283.75	22.1218	2283.75	26.0291
		2288.75	28.4155	2288.75	24.1219
		2293.75	32.9908	2293.75	29.7066
		2298.75	21.5658	2298.75	21.095
		2303.75	20.0025	2303.75	17.3478
		2308.75	21.6124	2308.75	18.0479
		2313.75	21.2279	2313.75	21.3468
		2318.75	31.0124	2318.75	27.1394
		2323.75	20.7721	2323.75	18.1896
		2328.75	14.6697	2328.75	25.5595
		2333.75	19.8986	2333.75	13.5971
		2338.75	12.8468	2338.75	11.9198
		2343.75	26.4825	2343.75	14.2007
		2348.75	25.9403	2348.75	9.00394
		2353.75	13.718	2353.75	8.31841
		2358.75	11.9958	2358.75	7.23548
		2363.75	10.335	2363.75	11.553
		2368.75	5.80906	2368.75	11.1946
		2373.75	14.9846	2373.75	10.0525
		2378.75	10.3506	2378.75	12.9618
		2383.75	12.9912	2383.75	8.91246
		2388.75	12.4944	2388.75	9.56415
		2393.75	15.9664	2393.75	12.1254
		2398.75	8.96612	2398.75	10.6295
		2403.75	16.7795	2403.75	7.23134
		2408.75	14.1888	2408.75	14.0391
		2413.75	12.1404	2413.75	12.0976
		2418.75	6.05695	2418.75	9.66173
		2423.75	12.842	2423.75	6.15622
		2428.75	6.97186	2428.75	9.59229
		2433.75	6.00624	2433.75	7.96612
		2438.75	5.04543	2438.75	5.72683
		2443.75	5.66436	2443.75	4.50809
		2448.75	4.45587	2448.75	1.99614
		2453.75	10.7868	2453.75	2
		2458.75	3.99879	2458.75	2.83136
		2463.75	5.75059	2463.75	7.12124
		2468.75	6.18312	2468.75	4.7253
		2473.75	3.47369	2473.75	5.88148
		2478.75	2.99977	2478.75	2.00008
		2483.75	2.86688	2483.75	5.0354
		2488.75	3.88142	2488.75	2.79432
		2493.75	5.2972	2493.75	3
		2498.75	4.68799	2498.75	1
		2503.75	3	2503.75	4.71403
		2508.75	3.00132	2508.75	1
		2513.75	1	2513.75	1.86407
		2518.75	3.73235	2518.75	1
		2523.75	1.98033	2523.75	3.73091
		2528.75	1.99996	2528.75	2.93466
		2533.75	5	2533.75	3.93894
		2538.75	3.07006	2538.75	0
		2543.75	1	2543.75	0.94673
		2548.75	1.54932	2548.75	2.90244
		2553.75	2	2553.75	1.11152
		2558.75	0	2558.75	3.03518
		2563.75	2	2563.75	2.99672
		2568.75	0.000966869	2568.75	2
		2573.75	2.97269	2573.75	3
		2578.75	1	2578.75	0.00162
		2583.75	0	2583.75	2
		2588.75	1.01666	2588.75	1
		2593.75	0	2593.75	0
		2598.75	1.95333	2598.75	2
		2603.75	2	2603.75	2.96354
		2608.75	3.10669	2608.75	0
		2613.75	1.89435	2613.75	0.30095
		2618.75	1	2618.75	0.41056
		2623.75	1.99909	2623.75	1
		2628.75	0	2628.75	2.98477
		2633.75	0	2633.75	0
		2638.75	0	2638.75	0
		2643.75	0.7526	2643.75	1
		2648.75	2	2648.75	2
		2653.75	2.89318	2653.75	1.90019
		2658.75	0	2658.75	0
		2663.75	0	2663.75	1
		2668.75	1	2668.75	2.28416
		2673.75	0	2673.75	1
		2678.75	1	2678.75	1
		2683.75	1	2683.75	0
		2688.75	0.000222738	2688.75	1
		2693.75	1	2693.75	0.98796
		2698.75	0.83739	2698.75	0
		2703.75	1.97747	2703.75	0
		2708.75	1	2708.75	0
		2713.75	0	2713.75	0
		2718.75	3	2718.75	0
		2723.75	1.19732e-05	2723.75	2
		2728.75	0	2728.75	1
		2733.75	0.000867777	2733.75	1.01394
		2738.75	0.10867	2738.75	0.99999
		2743.75	2.00972	2743.75	0.48195
		2748.75	0	2748.75	0
		2753.75	1	2753.75	2
		2758.75	0.02755	2758.75	0
		2763.75	0.000617891	2763.75	0
		2768.75	1	2768.75	0.98476
		2773.75	2	2773.75	0
		2778.75	2	2778.75	0
		2783.75	0.0026	2783.75	0
		2788.75	1	2788.75	0
		2793.75	0.99999	2793.75	0
		2798.75	2.76054	2798.75	0.99501
		2803.75	0.88403	2803.75	0
		2808.75	1.45486	2808.75	2
		2813.75	3	2813.75	2.98479
		2818.75	1.00748	2818.75	0
		2823.75	1.01074	2823.75	0
		2828.75	1	2828.75	0.99832
		2833.75	2.40799	2833.75	0
		2838.75	2	2838.75	0
		2843.75	3	2843.75	1.0622
		2848.75	3	2848.75	0.000832556
		2853.75	0	2853.75	1.17361
		2858.75	0.40501	2858.75	0
		2863.75	1	2863.75	1
		2868.75	0.99528	2868.75	0
		2873.75	2	2873.75	1.99999
		2878.75	0.05636	2878.75	1
		2883.75	1	2883.75	0
		2888.75	2	2888.75	0.64249
		2893.75	0	2893.75	0
		2898.75	1	2898.75	1
		2903.75	0	2903.75	1
		2908.75	1.00097	2908.75	0
		2913.75	1	2913.75	0
		2918.75	1.53764e-05	2918.75	0
		2923.75	0	2923.75	0
		2928.75	1.0076	2928.75	1.0145
		2933.75	1	2933.75	0
		2938.75	0	2938.75	0
		2943.75	0	2943.75	1
		2948.75	0	2948.75	1
		2953.75	0	2953.75	1
		2958.75	0.94367	2958.75	0.36508
		2963.75	2	2963.75	1
		2968.75	0	2968.75	0
		2973.75	0	2973.75	0
		2978.75	1	2978.75	0
		2983.75	0	2983.75	0.000118158
		2988.75	0	2988.75	1
		2993.75	0	2993.75	0
		2998.75	0	2998.75	0
		3003.75	0	3003.75	0
		3008.75	1	3008.75	1
		3013.75	0	3013.75	0
		3018.75	1	3018.75	1
		3023.75	0	3023.75	0
		3028.75	0.99559	3028.75	0
		3033.75	0.11462	3033.75	0
		3038.75	0.0157	3038.75	0
		3043.75	0	3043.75	1.00061
		3048.75	0	3048.75	0.000619934
		3053.75	0.99832	3053.75	1
		3058.75	1.8221	3058.75	0
		3063.75	0	3063.75	0
		3068.75	0.01261	3068.75	1.00844
		3073.75	0	3073.75	0
		3078.75	0	3078.75	1.01628
		3083.75	1	3083.75	0
		3088.75	0	3088.75	0
		3093.75	1.77979	3093.75	0
		3098.75	0	3098.75	1
		3103.75	0	3103.75	0
		3108.75	0	3108.75	1
		3113.75	1.00197	3113.75	1
		3118.75	0.99999	3118.75	0
		3123.75	0	3123.75	0
		3128.75	0	3128.75	0.99966
		3133.75	1	3133.75	0
		3138.75	1	3138.75	1.99253
		3143.75	1	3143.75	0
		3148.75	0	3148.75	0
		3153.75	1	3153.75	0
		3158.75	1	3158.75	0
		3163.75	1	3163.75	0
		3168.75	1	3168.75	0
		3173.75	3	3173.75	0
		3178.75	0	3178.75	1.40501
		3183.75	3.11083e-06	3183.75	0
		3188.75	0	3188.75	0
		3193.75	0	3193.75	0.0271
		3198.75	0	3198.75	1
		3203.75	0	3203.75	0
		3208.75	0	3208.75	0.98928
		3213.75	0	3213.75	0.58906
		3218.75	0	3218.75	1
		3223.75	0	3223.75	1
		3228.75	1	3228.75	0
		3233.75	0	3233.75	0
		3238.75	1.99225	3238.75	1.00766
		3243.75	0	3243.75	1
		3248.75	0	3248.75	0
		3253.75	0	3253.75	1
		3258.75	2.14929e-07	3258.75	0
		3263.75	0	3263.75	2.99503
		3268.75	2.92375	3268.75	0
		3273.75	1.66638	3273.75	2
		3278.75	0	3278.75	0
		3283.75	1.00145	3283.75	0
		3288.75	0.47481	3288.75	0
		3293.75	1	3293.75	1
		3298.75	3	3298.75	0
		3303.75	0.95268	3303.75	1.96252
		3308.75	1.03919	3308.75	4
		3313.75	2	3313.75	0.40501
		3318.75	1	3318.75	0
		3323.75	3	3323.75	0
		3328.75	1.99428	3328.75	2
		3333.75	1	3333.75	2.99595
		3338.75	4	3338.75	0
		3343.75	2	3343.75	0.01072
		3348.75	1	3348.75	1.0002
		3353.75	4	3353.75	1.00012
		3358.75	2.00145	3358.75	0
		3363.75	0	3363.75	1
		3368.75	2.00001	3368.75	0
		3373.75	3	3373.75	0.36935
		3378.75	2.03464	3378.75	1
		3383.75	0	3383.75	3.00311
		3388.75	0	3388.75	0
		3393.75	0.00068079	3393.75	3
		3398.75	0.06056	3398.75	1.5089
		3403.75	1.00001	3403.75	0
		3408.75	1	3408.75	0
		3413.75	0	3413.75	2
		3418.75	2	3418.75	0
		3423.75	1.11836	3423.75	0
		3428.75	0.000125843	3428.75	0.70538
		3433.75	0	3433.75	0.86256
		3438.75	1.11676	3438.75	1
		3443.75	1	3443.75	1
		3448.75	0.24413	3448.75	0
		3453.75	0	3453.75	0
		3458.75	0.99978	3458.75	0
		3463.75	1	3463.75	0
		3468.75	1.16453e-07	3468.75	1
		3473.75	0	3473.75	1.79777e-08
		3478.75	1	3478.75	1
		3483.75	1	3483.75	0
		3488.75	2	3488.75	0
		3493.75	1.01919	3493.75	0
		3498.75	0	3498.75	0
		3503.75	2.31739	3503.75	0
		3508.75	1	3508.75	0
		3513.75	2	3513.75	0
		3518.75	1	3518.75	0
		3523.75	0	3523.75	0
		3528.75	1	3528.75	2
		3533.75	0.04741	3533.75	0
		3538.75	0	3538.75	0
		3543.75	1.79777e-08	3543.75	0.01723
		3548.75	0	3548.75	1.34697e-05
		3553.75	0.99629	3553.75	0
		3558.75	1	3558.75	1.57836
		3563.75	1	3563.75	0.000345514
		3568.75	1	3568.75	1
		3573.75	3	3573.75	1.1272
		3578.75	1.34267	3578.75	1
		3583.75	1.98688	3583.75	2
		3588.75	3.9667	3588.75	2
		3593.75	0	3593.75	1
		3598.75	0	3598.75	0
		3603.75	6.01746	3603.75	4
		3608.75	2.99975	3608.75	1.01394
		3613.75	1	3613.75	0
		3618.75	0	3618.75	0
		3623.75	2.89693	3623.75	1.83696e-05
		3628.75	0	3628.75	0
		3633.75	2	3633.75	1.00984
		3638.75	3.99982	3638.75	0
		3643.75	3.6027	3643.75	1.0306
		3648.75	3.00083	3648.75	1
		3653.75	2.75812	3653.75	3.99623
		3658.75	3.74499	3658.75	0
		3663.75	6.35511	3663.75	4.47249
		3668.75	5.99982	3668.75	2.11279
		3673.75	6.13594	3673.75	6.78258
		3678.75	5.31176	3678.75	6.36629
		3683.75	9.9497	3683.75	6.81171
		3688.75	10.1389	3688.75	2.95044
		3693.75	13.0635	3693.75	4.11984
		3698.75	19.6316	3698.75	7.9695
		3703.75	18.5728	3703.75	6.99454
		3708.75	17.864	3708.75	13.4616
		3713.75	26.6479	3713.75	5.47431
		3718.75	18.3893	3718.75	13.9933
		3723.75	25.1772	3723.75	21.6592
		3728.75	26.0287	3728.75	14.6654
		3733.75	40.0117	3733.75	18.5779
		3738.75	38.4824	3738.75	16.8629
		3743.75	42.7331	3743.75	15.0052
		3748.75	34.4147	3748.75	14.4432
		3753.75	42.1977	3753.75	16.3531
		3758.75	34.9709	3758.75	10.6101
		3763.75	46.6599	3763.75	18.6219
		3768.75	49.5478	3768.75	13.9516
		3773.75	48.044	3773.75	11.694
		3778.75	37.8673	3778.75	16.757
		3783.75	35.0606	3783.75	22.9141
		3788.75	44.026	3788.75	18.0733
		3793.75	32.5193	3793.75	9.01012
		3798.75	26.2534	3798.75	6.83068
		3803.75	33.1549	3803.75	14.9369
		3808.75	30.5351	3808.75	13.5581
		3813.75	19.4382	3813.75	9.87294
		3818.75	19.3546	3818.75	11.0615
		3823.75	21.1619	3823.75	6.68006
		3828.75	14.9848	3828.75	4
		3833.75	10.0151	3833.75	2.54512
		3838.75	9.63538	3838.75	8.92438
		3843.75	8.12782	3843.75	3.87734
		3848.75	8.93672	3848.75	3.78009
		3853.75	7.0544	3853.75	4.95066
		3858.75	7.60042	3858.75	1.99629
		3863.75	6.34174	3863.75	3.00712
		3868.75	1.66361	3868.75	1.90556
		3873.75	5.00002	3873.75	2
		3878.75	5.00004	3878.75	2.78656
		3883.75	3.01826	3883.75	2.00972
		3888.75	7	3888.75	0.02253
		3893.75	1	3893.75	1.30569
		3898.75	3	3898.75	1.88158
		3903.75	3.00138	3903.75	2.01408
		3908.75	2.63042	3908.75	1
		3913.75	5	3913.75	0
		3918.75	1.418	3918.75	0
		3923.75	2.79807	3923.75	1
		3928.75	2.01071	3928.75	1.04667
		3933.75	1	3933.75	1.97222
		3938.75	6.88331	3938.75	0.06327
		3943.75	8.1604	3943.75	2.00036
		3948.75	5.107	3948.75	4.44448
		3953.75	5.87913	3953.75	2.99614
		3958.75	8.14279	3958.75	2
		3963.75	8.63895	3963.75	6.718
		3968.75	7.24337	3968.75	2.98476
		3973.75	14.4309	3973.75	4.95111
		3978.75	12.9561	3978.75	6.40522
		3983.75	9.00333	3983.75	3.0897
		3988.75	7.96254	3988.75	10.3255
		3993.75	12.9427	3993.75	5.89453
		3998.75	21.5356	3998.75	12.7028
		4003.75	22.7873	4003.75	6.77248
		4008.75	18.9021	4008.75	7.32676
		4013.75	23.4128	4013.75	4.19487
		4018.75	17.9454	4018.75	9.96209
		4023.75	17.3321	4023.75	12.8817
		4028.75	19.9937	4028.75	9.54776
		4033.75	23.7101	4033.75	11.0969
		4038.75	14.4413	4038.75	13.0269
		4043.75	19.3216	4043.75	12.1831
		4048.75	16.4113	4048.75	9.08388
		4053.75	21.2105	4053.75	5.21669
		4058.75	21.1559	4058.75	7.21007
		4063.75	9.99168	4063.75	5.81946
		4068.75	16.591	4068.75	9.52101
		4073.75	10.4546	4073.75	2.00019
		4078.75	16.8835	4078.75	4.99999
		4083.75	16.5805	4083.75	11.3336
		4088.75	13.0325	4088.75	4.00974
		4093.75	13.0001	4093.75	1.04582
		4098.75	12.5755	4098.75	3.00013
		4103.75	11.7655	4103.75	7.00058
		4108.75	12.6047	4108.75	5.99503
		4113.75	7.0057	4113.75	1.98694
		4118.75	9.45331	4118.75	3.73882
		4123.75	11	4123.75	5.2666
		4128.75	10.0941	4128.75	3.99999
		4133.75	14.1182	4133.75	4.00329
		4138.75	7.90075	4138.75	5.47276
		4143.75	2.6561	4143.75	3.97972
		4148.75	5.72431	4148.75	3.22224
		4153.75	7.59833	4153.75	1
		4158.75	7.99978	4158.75	3.51805
		4163.75	5.39989	4163.75	3
		4168.75	2.99976	4168.75	1.15715
		4173.75	6.93452	4173.75	1.98928
		4178.75	3.00035	4178.75	0.66366
		4183.75	2.99902	4183.75	1
		4188.75	2	4188.75	1
		4193.75	4.01761	4193.75	1.80343
		4198.75	1.0145	4198.75	3
		4203.75	4	4203.75	1
		4208.75	1.99917	4208.75	0.99913
		4213.75	6.00207	4213.75	0
		4218.75	0.32589	4218.75	0.99578
		4223.75	2	4223.75	1.00107
		4228.75	4.62499	4228.75	2
		4233.75	3.91049	4233.75	2
		4238.75	0	4238.75	2.02027
		4243.75	1.00187	4243.75	1
		4248.75	6	4248.75	1.9954
		4253.75	4.99756	4253.75	0.00747
		4258.75	4.77323	4258.75	5.22145
		4263.75	4.00441	4263.75	3
		4268.75	6.99941	4268.75	1.95024
		4273.75	3.43727	4273.75	8.02908
		4278.75	7.16986	4278.75	4.31914
		4283.75	3	4283.75	3.08799
		4288.75	4.33674	4288.75	4.99999
		4293.75	8.91186	4293.75	4
		4298.75	6.44959	4298.75	1
		4303.75	5.03336	4303.75	3.56809
		4308.75	5.04497	4308.75	2.53597
		4313.75	6.88755	4313.75	1.00013
		4318.75	4.99926	4318.75	4.00031
		4323.75	11.1289	4323.75	3
		4328.75	4	4328.75	1.78945
		4333.75	4	4333.75	2
		4338.75	3.99979	4338.75	5
		4343.75	6.20354	4343.75	5.01382
		4348.75	3	4348.75	1.67435
		4353.75	2.9001	4353.75	2.69496
		4358.75	6.70139	4358.75	2
		4363.75	4.01593	4363.75	1
		4368.75	3.28437	4368.75	2
		4373.75	2.99989	4373.75	0.76204
		4378.75	4.98502	4378.75	2
		4383.75	1.00188	4383.75	1
		4388.75	2.99756	4388.75	1
		4393.75	0.60909	4393.75	3
		4398.75	2	4398.75	0
		4403.75	1	4403.75	0
		4408.75	2.89671	4408.75	0.93571
		4413.75	1.99974	4413.75	0
		4418.75	3.35332	4418.75	1.40501
		4423.75	2	4423.75	0.99437
		4428.75	0.99763	4428.75	0
		4433.75	1	4433.75	0
		4438.75	1.00015	4438.75	2
		4443.75	1	4443.75	0.40486
		4448.75	0	4448.75	0.98378
		4453.75	0	4453.75	3
		4458.75	1	4458.75	1.9933
		4463.75	2.99243	4463.75	0
		4468.75	1	4468.75	0
		4473.75	1	4473.75	1
		4478.75	0.00236	4478.75	0
		4483.75	0	4483.75	1
		4488.75	1	4488.75	4
		4493.75	0.04924	4493.75	0
		4498.75	3	4498.75	0
		4503.75	1	4503.75	0.24182
		4508.75	3	4508.75	1
		4513.75	0.99998	4513.75	0.23611
		4518.75	0.57855	4518.75	0
		4523.75	2	4523.75	2
		4528.75	0.06941	4528.75	1.88532
		4533.75	2	4533.75	1
		4538.75	3.10353	4538.75	0.00166
		4543.75	3	4543.75	2
		4548.75	1.15853	4548.75	0
		4553.75	1	4553.75	3.57315
		4558.75	1.35537	4558.75	2
		4563.75	1	4563.75	2
		4568.75	5.00095	4568.75	1.89318
		4573.75	3.93823	4573.75	1.2337
		4578.75	0	4578.75	2.00001
		4583.75	2	4583.75	2.99987
		4588.75	1.00008	4588.75	3.00984
		4593.75	1.63719	4593.75	1.99524
		4598.75	3.01956	4598.75	0
		4603.75	1	4603.75	0.01438
		4608.75	2	4608.75	0
		4613.75	2.13653	4613.75	2
		4618.75	1.05919	4618.75	1.00488
		4623.75	2.01585	4623.75	1.59135
		4628.75	0	4628.75	2.06412
		4633.75	0	4633.75	0
		4638.75	2.60251	4638.75	1
		4643.75	0	4643.75	0
		4648.75	1.04614	4648.75	0
		4653.75	1	4653.75	0.13846
		4658.75	0	4658.75	0
		4663.75	2	4663.75	0
		4668.75	0	4668.75	0
		4673.75	0.30698	4673.75	0
		4678.75	1	4678.75	0.1123
		4683.75	0	4683.75	0.87734
		4688.75	2	4688.75	1
		4693.75	0.33961	4693.75	0
		4698.75	1	4698.75	1
		4703.75	0	4703.75	0
		4708.75	1	4708.75	1
		4713.75	2.99976	4713.75	1
		4718.75	1	4718.75	0
		4723.75	0	4723.75	0
		4728.75	2	4728.75	2
		4733.75	0.11374	4733.75	0
		4738.75	0	4738.75	1
		4743.75	3	4743.75	2
		4748.75	2	4748.75	1.99595
		4753.75	0.43404	4753.75	5.46431e-07
		4758.75	0	4758.75	0.99998
		4763.75	0.13577	4763.75	1.18433e-06
		4768.75	0	4768.75	0
		4773.75	1.99986	4773.75	0.5921
		4778.75	1.93085	4778.75	0
		4783.75	0.99942	4783.75	0
		4788.75	2.00003	4788.75	2
		4793.75	1.00722	4793.75	0
		4798.75	1	4798.75	0
		4803.75	2	4803.75	1.99993
		4808.75	1.00013	4808.75	0.24314
		4813.75	0.98255	4813.75	0
		4818.75	2	4818.75	0
		4823.75	0.99297	4823.75	2
		4828.75	0.000492832	4828.75	1
		4833.75	3.95386	4833.75	3.59246
		4838.75	0.61173	4838.75	0
		4843.75	3.00002	4843.75	1
		4848.75	2	4848.75	0
		4853.75	1.83735	4853.75	0
		4858.75	2	4858.75	0.99988
		4863.75	0	4863.75	1
		4868.75	0	4868.75	1
		4873.75	2.36853	4873.75	0
		4878.75	1	4878.75	0
		4883.75	0	4883.75	0.01389
		4888.75	1	4888.75	0.99978
		4893.75	3.07394	4893.75	1
		4898.75	1.24197	4898.75	0.000124051
		4903.75	2.5927	4903.75	1
		4908.75	0	4908.75	1.79777e-08
		4913.75	1	4913.75	1
		4918.75	0.99999	4918.75	0
		4923.75	0	4923.75	0.48161
		4928.75	1	4928.75	0
		4933.75	1.18433e-06	4933.75	0.66162
		4938.75	1	4938.75	0
		4943.75	1	4943.75	0
		4948.75	1	4948.75	0
		4953.75	0	4953.75	1
		4958.75	1	4958.75	0
		4963.75	0	4963.75	0
		4968.75	0	4968.75	1
		4973.75	1	4973.75	0.000868532
		4978.75	0	4978.75	0.13516
		4983.75	0.00508	4983.75	0
		4988.75	0.00177	4988.75	0
		4993.75	0	4993.75	2
		4998.75	0	4998.75	0
		5003.75	0	5003.75	0

## Sheet: Supplementary Fig. 15
Supplementary Fig. 15		4 V biasing (b)		650 °C heating (c)		700 °C heating (d)		3 V biasing (a)
	Time (s)	Phase transformation area (nm^2)	Time (s)	Phase transformation area (nm^2)	Time (s)	Phase transformation area (μm^2)	Time (s)	Phase transformation area (nm^2)
	0	0	0	0	0	0	0	0
	5.21	262	1.57	415	23.8	0.365	5.21	310.7
	10.42	498	3.14	659	47.6	0.614	10.42	672.3
	15.63	706	4.71	1043	71.4	0.962	15.63	882
	20.84	978	6.28	1335	95.2	1.26	20.84	1035
	26.05	1215	7.85	1629	119	1.59
	31.26	1458	9.42	2060	142.8	1.95
	36.47	1670	10.99		166.6	2.22
	41.68	1857	12.56
	46.89	2197	14.13

[truncated: 2 more sheets: Supplementary Fig. 18, Supplementary Fig. 19d]
